# Supplementary material for: Epigenetic and Cellular Reprogramming of Doxorubicin-Resistant MCF-7 Cells Treated with Curcumin
Source: Int J Mol Sci. 2024 Dec 14;25(24):13416. doi: 10.3390/ijms252413416 (PMC11679585; doi:10.3390/ijms252413416)
Supplement: Supplementary file 1 [file ijms-25-13416-s001.zip › Supplementary material S2.xlsx]

## Sheet: Suppl. material
Supplementary material S2
Table S1: RRBS results on MCF-7R treated with curcumin 30uM 24h vs MCF-7R (doxorubicin resistant)
Article
Epigenetic and Cellular Reprogramming of Doxorubicin-Resistant MCF-7 Cells Treated with Curcumin
Paola Poma, Salvatrice Rigogliuso, Manuela Labbozzetta, Aldo Nicosia, Salvatore Costa, Maria Antonietta Ragusa and Monica Notarbartolo
International Journal of Molecular Sciences
corresponding author: Maria A. Ragusa, maria.ragusa@unipa.it

## Sheet: All DMRs
tile	chr	tile.start	tile.end	Transcript.ID	Symbol.from.gencode	Refseq	Symbol	meth.diff.mean RC-R	meth.diff.mean R-S	prom	exon	intron	cCRE	CGI	shores	DNAseI HS (MCF-7)	Origin
chr1_110210601	chr1	110210601	110210800	ENST00000438661.3	KCNC4	XM_024446790.2	KCNC4	-26.6	62.7	1	1	0	1	1	0	0	tile
chr1_112859201	chr1	112859201	112859400	ENST00000401018.5	LINC01356	NR_103746.1	LINC01356	-45.4	57.1	0	0	1	0	0	0	0	CpG
chr1_143905401	chr1	143905401	143905600	ENST00000444624.1	ENSG00000230186	NM_001355409.3	H3-2	-25.2	NA	1	1	1	0	1	0	0	tile
chr1_146053201	chr1	146053201	146053400	ENST00000612371.5	LINC01719	NR_125967.1	LINC01719	-28.1	NA	1	0	1	0	0	1	0	tile
chr1_1499801	chr1	1499801	1500000	ENST00000641974.1	ENSG00000290916	XM_047424290.1	NA	-33.2	34.4	0	0	0	0	0	0	0	CpG
chr1_151473401	chr1	151473401	151473600	ENST00000710270.1	POGZ	NM_001194938.2	POGZ	-28.9	86.6	0	0	0	1	1	0	1	tile
chr1_151667401	chr1	151667401	151667600	ENST00000457548.1	ENSG00000227045	XM_047418094.1	NA	-25.4	NA	0	0	1	0	0	0	0	tile
chr1_153781801	chr1	153781801	153782000	ENST00000384312.1	Y_RNA	NR_145826.3	SLC27A3	-30.4	NA	0	0	0	0	0	1	0	tile
chr1_154215401	chr1	154215401	154215600	ENST00000343815.10	UBAP2L	NM_001127320.3	UBAP2L	-43	NA	0	0	1	0	0	0	0	CpG
chr1_155071001	chr1	155071001	155071200	ENST00000427683.2	EFNA4	NR_040773.1	DCST1-AS1	-38.5	-30.4	0	0	1	1	1	0	0	tile
chr1_155080001	chr1	155080001	155080200	ENST00000368408.4	EFNA3	NM_004952.5	EFNA3	-38.9	68.3	0	0	1	1	1	0	0	tile
chr1_156927401	chr1	156927401	156927600	ENST00000337428.8	LRRC71	XM_011509239.3	LRRC71	-30.8	-41.2	0	1	1	1	1	1	0	tile
chr1_161314001	chr1	161314001	161314200	ENST00000342751.8	SDHC	NM_001035513.3	SDHC	-42	NA	1	0	0	1	1	0	0	tile
chr1_161440801	chr1	161440801	161441000	ENST00000636824.1	ENSG00000283317	XR_922214.3	LOC105371473	-25.1	44.2	1	1	1	0	1	0	0	CpG
chr1_161446001	chr1	161446001	161446200	ENST00000636824.1	ENSG00000283317	XR_922214.3	LOC105371473	-45.7	60.9	0	0	1	0	1	0	0	CpG
chr1_161450201	chr1	161450201	161450400	ENST00000636824.1	ENSG00000283317	XR_922214.3	LOC105371473	-25.6	37	0	0	1	0	1	0	0	CpG
chr1_161455601	chr1	161455601	161455800	ENST00000636824.1	ENSG00000283317	XR_922214.3	LOC105371473	-40.3	44.3	0	0	1	0	1	0	0	CpG
chr1_161457001	chr1	161457001	161457200	ENST00000637155.1	ENSG00000283360	XR_922214.3	LOC105371473	-42.1	39	0	0	1	0	1	0	0	CpG
chr1_161468201	chr1	161468201	161468400	ENST00000637155.1	ENSG00000283360	XR_922214.3	LOC105371473	-32.3	59.4	0	0	1	0	1	0	0	CpG
chr1_161470401	chr1	161470401	161470600	ENST00000637155.1	ENSG00000283360	XR_922214.3	LOC105371473	-45.9	44	1	1	1	0	1	0	0	CpG
chr1_162460801	chr1	162460801	162461000	ENST00000545294.5	UHMK1	NM_001184763.1	UHMK1	-37.9	NA	0	0	0	0	0	0	0	tile
chr1_1634201	chr1	1634201	1634400	ENST00000378675.7	MMP23B	XM_047432838.1	NA	-26.7	NA	0	1	1	0	1	0	0	tile
chr1_165376001	chr1	165376001	165376200	ENST00000342310.7	LMX1A	XM_011509540.3	LMX1A	-29.5	NA	0	0	0	1	0	0	0	tile
chr1_167121401	chr1	167121401	167121600	ENST00000443333.1	STYXL2	NM_001080426.3	STYXL2	-31	-50.4	0	0	1	1	1	0	0	tile
chr1_170664401	chr1	170664401	170664600	ENST00000239461.11	PRRX1	NM_006902.5	PRRX1	-27.8	NA	1	1	1	1	1	0	0	tile
chr1_183417801	chr1	183417801	183418000	ENST00000287713.7	NMNAT2	NM_015039.4	NMNAT2	-53.1	-49.5	1	0	1	1	1	0	0	CpG
chr1_201648801	chr1	201648801	201649000	ENST00000367296.8	NAV1	NM_020443.5	NAV1	-25.2	50.8	1	1	0	1	1	0	0	tile
chr1_204412001	chr1	204412001	204412200	ENST00000367188.5	PPP1R15B	NM_032833.5	PPP1R15B	-30.2	NA	1	1	1	1	1	1	1	CpG
chr1_21428401	chr1	21428401	21428600	ENST00000454000.6	NBPF3	XM_047432037.1	NA	-33.7	NA	0	0	0	0	1	0	0	tile
chr1_218284601	chr1	218284601	218284800	ENST00000366932.4	RRP15	XM_011509597.4	RRP15	-31.9	49.5	1	0	0	1	1	1	1	tile
chr1_228609801	chr1	228609801	228610000	ENST00000362482.1	RNA5S1	NR_023363.1	RNA5S1	-25.6	32.8	1	0	0	0	1	1	0	CpG
chr1_228612801	chr1	228612801	228613000	ENST00000364718.1	RNA5S2	NR_023364.1	RNA5S2	-43.5	40.8	1	0	0	0	1	0	0	CpG
chr1_228614401	chr1	228614401	228614600	ENST00000362467.1	RNA5S3	NR_023365.1	RNA5S3	-28.3	33.3	1	0	0	0	0	1	0	CpG
chr1_228615001	chr1	228615001	228615200	ENST00000362467.1	RNA5S3	NR_023365.1	RNA5S3	-46.7	38.7	1	0	0	0	1	0	0	CpG
chr1_228619601	chr1	228619601	228619800	ENST00000362526.1	RNA5S5	NR_023367.1	RNA5S5	-38.6	40.7	1	0	0	0	1	0	0	CpG
chr1_228628401	chr1	228628401	228628600	ENST00000364451.1	RNA5S9	NR_023371.1	RNA5S9	-35.8	37.9	1	0	0	0	1	0	0	CpG
chr1_228628601	chr1	228628601	228628800	ENST00000364451.1	RNA5S9	NR_023371.1	RNA5S9	-33.5	40.2	1	0	0	0	1	1	0	CpG
chr1_228630801	chr1	228630801	228631000	ENST00000363040.1	RNA5S10	NR_023372.1	RNA5S10	-31.1	38.7	1	0	0	0	1	0	0	CpG
chr1_228634401	chr1	228634401	228634600	ENST00000362400.1	RNA5S12	NR_023374.1	RNA5S12	-25.2	NA	1	0	0	0	1	1	0	CpG
chr1_228636001	chr1	228636001	228636200	ENST00000362400.1	RNA5S12	NR_023374.1	RNA5S12	-30.4	NA	0	0	0	0	1	0	0	tile
chr1_228642001	chr1	228642001	228642200	ENST00000365055.1	RNA5S15	NR_023377.1	RNA5S15	-36.9	34.9	1	0	0	0	1	0	0	CpG
chr1_228644201	chr1	228644201	228644400	ENST00000365387.1	RNA5S16	NR_037962.1	RHOU	-34	42.1	1	0	0	0	1	0	0	CpG
chr1_228646401	chr1	228646401	228646600	ENST00000363500.1	RNA5S17	NR_023379.1	RNA5S17	-46.9	45.9	1	0	0	0	1	0	0	CpG
chr1_229146801	chr1	229146801	229147000	ENST00000662083.1	LINC02814	NR_186727.1	NA	-43	NA	0	0	1	0	0	0	0	CpG
chr1_233615201	chr1	233615201	233615400	ENST00000366621.8	KCNK1	NM_002245.4	KCNK1	-28.9	31.5	0	0	1	1	0	1	1	CpG
chr1_234356801	chr1	234356801	234357000	ENST00000425104.1	ENSG00000236358	NR_125962.1	COA6-AS1	-28.8	25.7	1	0	0	1	1	1	1	tile
chr1_235062601	chr1	235062601	235062800	ENST00000702703.1	LINC01348	NR_027454.2	LINC01348	-40.3	51.3	0	0	0	1	0	0	1	CpG
chr1_236395801	chr1	236395801	236396000	ENST00000359362.6	EDARADD	NM_080738.5	EDARADD	-34.6	NA	1	0	1	1	1	1	0	tile
chr1_237042401	chr1	237042401	237042600	ENST00000659194.3	RYR2	XR_007062490.1	NA	-26.7	NA	1	1	1	1	1	0	0	tile
chr1_239387401	chr1	239387401	239387600	ENST00000615928.5	CHRM3	XM_047443119.1	NA	-27.8	NA	1	0	1	1	1	0	0	tile
chr1_242011001	chr1	242011001	242011200	ENST00000357246.4	MAP1LC3C	XM_005273139.4	MAP1LC3C	45.8	NA	0	0	0	0	0	0	0	CpG
chr1_242301801	chr1	242301801	242302000	ENST00000421878.2	ENSG00000224525	XM_047448702.1	NA	-41.6	NA	0	0	1	0	0	0	0	CpG
chr1_242524001	chr1	242524001	242524200	ENST00000442594.6	PLD5	NM_001372062.1	PLD5	-26.9	NA	1	1	1	1	1	0	0	tile
chr1_244461401	chr1	244461401	244461600	ENST00000366533.8	CATSPERE	NM_001130957.2	CATSPERE	-45.6	82.1	1	1	1	1	1	0	1	CpG
chr1_24642001	chr1	24642001	24642200	ENST00000705662.1	SRRM1	XM_047427397.1	NA	-26.5	NA	1	0	0	1	0	1	0	tile
chr1_24642401	chr1	24642401	24642600	ENST00000705662.1	SRRM1	XM_047427397.1	NA	-28.5	NA	1	0	0	1	1	1	0	tile
chr1_24848201	chr1	24848201	24848400	ENST00000459588.1	RNU6-1208P	XR_947082.3	LOC105376876	-35.3	54.6	0	0	0	1	1	0	1	tile
chr1_31760601	chr1	31760601	31760800	ENST00000398556.7	ADGRB2	XM_047426188.1	NA	-25	-40.8	0	0	1	1	0	1	0	tile
chr1_31930001	chr1	31930001	31930200	ENST00000447478.1	ENSG00000228634	NM_001369859.1	PTP4A2	-25.6	46	0	1	1	1	0	0	0	tile
chr1_32055201	chr1	32055201	32055400	ENST00000336294.10	TMEM39B	NM_001319677.2	TMEM39B	-45.6	NA	0	0	1	0	0	0	0	CpG
chr1_36632401	chr1	36632401	36632600	ENST00000641463.1	ENSG00000284705	XR_947188.2	LOC105378648	29.2	NA	0	0	0	0	0	0	0	CpG
chr1_39134001	chr1	39134001	39134200	ENST00000383927.1	RNU6-608P	NM_012090.5	MACF1	-33.9	47.2	0	0	1	0	0	0	0	CpG
chr1_40784201	chr1	40784201	40784400	ENST00000509682.6	KCNQ4	NM_004700.4	KCNQ4	-38.2	61.2	1	1	0	1	1	0	0	tile
chr1_47315001	chr1	47315001	47315200	ENST00000337817.10	STIL	NM_001377417.1	STIL	-37.3	59.9	1	0	0	0	0	1	0	tile
chr1_47508401	chr1	47508401	47508600	ENST00000334793.6	FOXD2	XR_007066066.1	NA	-26.5	75.5	0	0	0	1	1	0	0	tile
chr1_50419001	chr1	50419001	50419200	ENST00000418121.5	DMRTA2	XM_011541937.3	DMRTA2	-26.4	NA	0	1	0	1	1	0	0	tile
chr1_50419601	chr1	50419601	50419800	ENST00000418121.5	DMRTA2	XM_011541937.3	DMRTA2	-30	NA	0	1	1	1	1	0	0	tile
chr1_52633201	chr1	52633201	52633400	ENST00000517870.2	SHISAL2A	NR_135156.2	SHISAL2A	-36.8	-48.6	1	1	0	1	1	0	0	tile_tile1000
chr1_55039401	chr1	55039401	55039600	ENST00000710286.1	PCSK9	NR_110451.3	PCSK9	-42.5	NA	1	1	0	1	1	0	0	tile
chr1_62307201	chr1	62307201	62307400	ENST00000364283.1	RNU6-371P	XM_047447839.1	NA	-35.7	NA	0	0	1	0	0	0	0	CpG
chr1_65135601	chr1	65135601	65135800	ENST00000545314.5	AK4	XM_017000613.2	AK4	25.6	NA	0	0	0	0	0	0	0	CpG
chr1_6962001	chr1	6962001	6962200	ENST00000456701.1	CAMTA1-AS3	NR_182292.1	NA	-46	-40.8	0	0	1	1	1	0	0	CpG
chr1_6962201	chr1	6962201	6962400	ENST00000456701.1	CAMTA1-AS3	NR_182292.1	NA	-46.2	NA	0	0	1	1	1	1	0	CpG
chr1_76718601	chr1	76718601	76718800	ENST00000363051.1	RNU6-161P	NR_149059.1	LINC02567	37.9	54.9	0	0	0	0	0	0	0	CpG
chr1_7705001	chr1	7705001	7706000	ENST00000700425.1	CAMTA1	NM_001349616.2	CAMTA1	-34.7	NA	1	0	1	1	1	1	0	tile1000
chr1_78851001	chr1	78851001	78851200	ENST00000370742.4	ADGRL4	XR_007066179.1	NA	-28.2	55	0	0	0	0	0	0	0	tile
chr1_86344201	chr1	86344201	86344400	ENST00000618009.1	MIR7856	NR_107010.1	MIR7856	-30	33.3	0	0	0	0	0	0	0	CpG
chr1_88288201	chr1	88288201	88288400	ENST00000670439.1	PKN2-AS1	XR_947573.2	LOC105378839	25.7	NA	0	0	1	0	0	0	0	CpG
chr1_9182401	chr1	9182401	9182600	ENST00000635687.1	MIR34AHG	NR_132742.1	MIR34AHG	-29.6	69.1	1	0	1	1	1	0	1	tile
chr1_959401	chr1	959401	959600	ENST00000327044.7	NOC2L	NM_015658.4	NOC2L	-31.3	63.3	1	0	0	1	1	0	1	tile
chr10_127397801	chr10	127397801	127398000	ENST00000398023.3	NPS	XR_001747642.3	LOC105378551	37.1	NA	0	0	1	1	0	1	0	CpG
chr10_133568201	chr10	133568201	133568400	ENST00000368517.7	SYCE1	NM_130784.4	SYCE1	43.3	NA	1	1	1	0	1	0	0	CpG
chr10_133664601	chr10	133664601	133664800	ENST00000425520.2	FRG2B	NM_001080998.2	FRG2B	31.7	44.1	0	0	0	0	1	0	0	NA
chr10_133665001	chr10	133665001	133665200	ENST00000425520.2	FRG2B	NM_001080998.2	FRG2B	26	NA	0	0	0	0	1	0	0	CpG
chr10_133667801	chr10	133667801	133668000	ENST00000425520.2	FRG2B	NM_001080998.2	FRG2B	-46.7	28	0	0	0	0	1	0	0	CpG
chr10_133671001	chr10	133671001	133671200	ENST00000425520.2	FRG2B	NM_001080998.2	FRG2B	45.3	ns	0	0	0	0	1	0	0	CpG
chr10_133678001	chr10	133678001	133678200	ENST00000425520.2	FRG2B	NM_001080998.2	FRG2B	-28.2	37.2	0	0	0	0	1	0	0	CpG
chr10_133747601	chr10	133747601	133747800	ENST00000425520.2	FRG2B	NM_001080998.2	FRG2B	-44.4	32.1	0	0	0	0	1	0	0	CpG
chr10_133750601	chr10	133750601	133750800	ENST00000425520.2	FRG2B	NM_001080998.2	FRG2B	26.6	33.2	0	0	0	0	1	0	0	CpG
chr10_133753801	chr10	133753801	133754000	ENST00000425520.2	FRG2B	NM_001080998.2	FRG2B	36.4	37.4	0	0	0	0	1	0	0	CpG
chr10_15000601	chr10	15000601	15000800	ENST00000378240.1	MEIG1	XM_024448060.2	OLAH	-47.8	NA	0	0	0	0	0	0	0	CpG
chr10_38659201	chr10	38659201	38659400	ENST00000428915.6	ENSG00000203496	NR_045000.1	ACTR3BP5	-62.7	NA	0	0	0	0	0	0	0	CpG
chr10_42754601	chr10	42754601	42754800	ENST00000568976.2	ENSG00000259869	NR_134498.1	LOC105378269	-42.9	NA	1	0	0	1	1	0	0	CpG
chr10_43405401	chr10	43405401	43405600	ENST00000357065.8	HNRNPF	NM_001098206.2	HNRNPF	-35.6	NA	0	0	1	1	0	1	0	CpG
chr10_46022601	chr10	46022601	46022800	ENST00000585132.5	NCOA4	NM_005437.4	NCOA4	-34.9	NA	1	0	1	1	0	1	0	tile
chr10_55263801	chr10	55263801	55264000	ENST00000453639.1	ENSG00000223800	XR_007062413.1	NA	-49.8	53.2	0	0	1	1	0	0	0	CpG
chr10_556201	chr10	556201	556400	ENST00000702339.1	ENSG00000225140	XM_011519431.3	DIP2C	-27.4	38	0	0	1	0	0	0	0	CpG
chr10_64979201	chr10	64979201	64979400	ENST00000655566.1	LINC02671	XR_428756.5	LOC102724863	-34.3	52.1	0	0	1	0	0	0	0	tile
chr10_73358601	chr10	73358601	73358800	ENST00000686590.1	CFAP70	NM_001350934.2	CFAP70	-32.1	36.5	1	1	1	1	1	0	1	tile
chr10_75409401	chr10	75409401	75409600	ENST00000609182.2	ENSG00000273248	NR_110304.1	LOC101929234	-25.6	46.1	1	1	1	1	1	0	1	tile
chr10_86648601	chr10	86648601	86648800	ENST00000372071.7	OPN4	XM_017016956.2	OPN4	-54.3	NA	0	0	0	1	0	0	0	CpG
chr11_102266801	chr11	102266801	102267000	ENST00000526310.1	ENSG00000254422	XR_007062863.1	NA	25.5	NA	0	0	0	0	0	1	0	CpG
chr11_1081001	chr11	1081001	1081200	ENST00000675028.1	MUC2	NM_002457.5	MUC2	29.5	NA	0	0	1	0	0	0	0	CpG
chr11_112992801	chr11	112992801	112993000	ENST00000458985.1	RNU7-187P	NR_120563.1	LOC101928847	-43.5	NA	0	0	1	0	0	0	0	CpG
chr11_114199801	chr11	114199801	114200000	ENST00000669692.1	ENSG00000286463	NM_001372047.1	NNMT	-35.8	NA	0	0	1	0	0	1	0	CpG
chr11_114609201	chr11	114609201	114609400	ENST00000375478.4	NXPE4	XM_047427152.1	NA	29.6	66.1	0	0	0	0	0	0	0	CpG
chr11_114651201	chr11	114651201	114651400	ENST00000389586.6	NXPE2	XM_047427149.1	NA	-36.4	43	0	0	0	1	0	0	0	CpG
chr11_114707201	chr11	114707201	114707400	ENST00000389586.6	NXPE2	XM_017017206.2	NXPE2	-38.3	NA	0	0	0	0	0	0	0	CpG
chr11_119748001	chr11	119748001	119748200	ENST00000533253.1	NECTIN1-DT	NR_120587.1	NECTIN1-DT	-57.6	NA	0	0	0	0	0	0	0	CpG
chr11_125263601	chr11	125263601	125263800	ENST00000526796.2	ENSG00000254932	NR_187382.1	NA	-37	-72.6	0	0	1	1	0	0	0	CpG
chr11_127687601	chr11	127687601	127687800	ENST00000411383.1	RN7SKP279	XR_001748081.2	LOC107984373	-29.3	50.7	0	0	0	0	0	0	0	tile
chr11_32434601	chr11	32434601	32434800	ENST00000640146.2	WT1	NM_001407051.1	NA	-25.4	-50.5	1	1	1	1	1	0	0	tile
chr11_32435401	chr11	32435401	32435600	ENST00000395900.1	WT1-AS	NR_120548.1	WT1-AS	-48.3	-30.8	1	1	0	1	1	0	0	CpG
chr11_4018201	chr11	4018201	4018400	ENST00000533977.5	STIM1	NM_001318064.1	RRM1	-38.2	NA	0	0	1	0	0	0	0	CpG
chr11_44950401	chr11	44950401	44950600	ENST00000533940.5	TP53I11	XM_017018581.2	TP53I11	-26.6	61.5	1	0	1	1	1	0	0	tile
chr11_44951001	chr11	44951001	44951200	ENST00000308212.9	TP53I11	NM_001258322.1	TP53I11	-28.7	66.6	1	1	0	1	1	1	0	tile
chr11_46391201	chr11	46391201	46391400	ENST00000682254.1	CHRM4	NM_000741.5	CHRM4	-36.3	NA	1	0	1	1	1	0	0	tile
chr11_61167001	chr11	61167001	61167200	ENST00000301765.10	VPS37C	NM_017966.5	VPS37C	-46.6	NA	0	0	0	0	0	0	0	tile
chr11_63763001	chr11	63763001	63763200	ENST00000546282.3	ZFTA	NM_001144936.2	ZFTA	-28.5	43.1	0	1	0	1	1	0	1	tile
chr11_64060801	chr11	64060801	64061000	ENST00000544948.1	ENSG00000256481	XM_047426698.1	NA	-36.2	-31.9	0	0	1	1	0	0	0	tile
chr11_64369001	chr11	64369001	64369200	ENST00000408346.1	MIR1237	NR_031602.1	MIR1237	-31.3	NA	1	0	1	1	0	1	0	tile
chr11_64844401	chr11	64844401	64844600	ENST00000342711.6	CDC42BPG	XM_011545160.4	CDC42BPG	-37.7	52.7	1	1	1	1	1	0	1	tile
chr11_66707601	chr11	66707601	66707800	ENST00000473849.3	RN7SL12P	NM_001411025.1	NA	-40.6	-50.2	0	1	0	0	0	0	0	tile
chr11_72560801	chr11	72560801	72561000	ENST00000450804.3	LINC01537	NR_126364.1	LINC01537	-28.6	-38.9	0	0	0	0	0	0	0	tile
chr11_7674201	chr11	7674201	7674400	ENST00000533558.5	CYB5R2	XM_011520185.4	CYB5R2	-28.2	-40.8	1	1	0	1	1	0	0	tile
chr11_82542201	chr11	82542201	82542400	ENST00000527364.2	ENSG00000255246	XR_950358.1	LOC105369410	29	48.6	0	0	1	0	0	0	0	CpG
chr11_8594201	chr11	8594201	8594400	ENST00000358872.7	STK33	NM_001352396.2	STK33	-26.5	NA	1	1	0	1	1	1	0	tile
chr11_92147201	chr11	92147201	92147400	ENST00000525166.6	FAT3	XR_947892.1	LOC105369429	-32	63.6	0	0	0	0	0	0	0	tile
chr11_95287401	chr11	95287401	95287600	ENST00000278499.6	SESN3	NM_001271594.2	SESN3	27.4	29.2	0	0	0	0	0	0	0	CpG
chr12_103100401	chr12	103100401	103100600	ENST00000652849.1	C12orf42-AS1	XR_007063619.1	NA	-38.3	-57.5	0	0	1	1	0	0	0	CpG
chr12_106253401	chr12	106253401	106253600	ENST00000611145.1	ENSG00000277715	XR_007063444.1	NA	29.2	NA	0	0	0	0	0	0	0	CpG
chr12_107179401	chr12	107179401	107179600	ENST00000661116.1	ENSG00000286678	XR_007063445.1	NA	-32.9	NA	0	0	0	0	0	0	0	CpG
chr12_107581001	chr12	107581001	107581200	ENST00000357167.8	ABTB3	NM_001017523.2	BTBD11	28.2	-41.5	1	1	1	1	1	1	0	CpG
chr12_107648001	chr12	107648001	107648200	ENST00000410228.1	Y_RNA	NM_007062.3	PWP1	-34.6	NA	0	0	1	0	0	0	0	CpG
chr12_113463401	chr12	113463401	113463600	ENST00000261731.4	LHX5	NM_022363.3	LHX5	-45.3	48.4	0	1	1	1	1	0	0	CpG
chr12_117333601	chr12	117333601	117333800	ENST00000338101.8	NOS1	NM_001204214.2	NOS1	31.5	-64.9	0	0	1	1	0	0	0	CpG
chr12_118516601	chr12	118516601	118516800	ENST00000610630.1	ENSG00000275409	XM_047429357.1	NA	34.8	NA	0	0	0	0	0	0	0	CpG
chr12_121172001	chr12	121172001	121172200	ENST00000619282.1	ENSG00000274029	XR_001749353.3	LOC105370032	-40.9	NA	0	0	1	0	0	0	0	CpG
chr12_121578801	chr12	121578801	121579000	ENST00000377069.8	KDM2B	XM_047429713.1	NA	-30.6	-45.5	0	1	1	1	1	0	0	tile
chr12_121757201	chr12	121757201	121757400	ENST00000540377.1	TMEM120B	XM_047428553.1	NA	38.2	-50.5	0	0	1	0	0	0	0	CpG
chr12_124680001	chr12	124680001	124680200	ENST00000623827.1	ENSG00000279087	XR_007063509.1	NA	-30.6	36.4	0	0	0	1	0	0	0	CpG
chr12_128748601	chr12	128748601	128748800	ENST00000623017.1	ENSG00000279500	XR_007063045.1	NA	-41.9	-38.1	0	0	0	0	0	0	0	CpG
chr12_128908601	chr12	128908601	128908800	ENST00000537468.1	GLT1D1	XM_047428373.1	NA	-27.2	NA	0	0	1	0	0	0	0	tile
chr12_132727601	chr12	132727601	132727800	ENST00000542657.5	ANKLE2	XM_024448899.2	ANKLE2	35.8	-40.3	0	0	1	0	1	1	0	CpG
chr12_132876801	chr12	132876801	132877000	ENST00000623177.1	ENSG00000278949	NM_001161346.2	CHFR	43.1	-41.3	0	0	1	0	0	0	0	CpG
chr12_2651601	chr12	2651601	2651800	ENST00000545526.1	CACNA1C-AS2	NR_046579.1	CACNA1C-AS2	39.9	-57.1	0	1	1	0	0	0	0	CpG
chr12_31071601	chr12	31071601	31071800	ENST00000669174.1	DDX11-AS1	NR_038927.2	DDX11-AS1	-36.6	-40.6	0	0	1	0	0	1	0	tile
chr12_31792001	chr12	31792001	31792200	ENST00000340398.5	H3-5	NM_001013699.3	H3-5	-49	32.9	1	1	0	0	1	0	0	CpG
chr12_38158801	chr12	38158801	38159000	ENST00000671057.1	ENSG00000287442	XR_007063273.1	NA	40.4	67.7	0	0	1	0	0	0	0	CpG
chr12_39145201	chr12	39145201	39145400	ENST00000659930.1	LINC02406	NR_183477.1	NA	-27.7	NA	1	1	1	1	1	0	0	tile
chr12_39145401	chr12	39145401	39145600	ENST00000659930.1	LINC02406	NR_183477.1	NA	-25.4	NA	1	1	0	1	1	0	0	tile
chr12_40470001	chr12	40470001	40470200	ENST00000552757.1	ENSG00000258167	XR_944866.1	LOC105369736	52.2	89.7	0	0	1	0	0	0	0	CpG
chr12_42111201	chr12	42111201	42111400	ENST00000280876.6	GXYLT1	XM_017019211.1	GXYLT1	37.1	NA	0	0	1	0	0	0	0	CpG
chr12_4271401	chr12	4271401	4271600	ENST00000674624.1	ENSG00000285901	NM_001759.4	CCND2	-34.4	NA	0	0	1	1	1	0	0	tile
chr12_453201	chr12	453201	453400	ENST00000266383.10	B4GALNT3	NM_173593.4	B4GALNT3	-31.6	73.5	0	0	0	0	1	0	0	CpG
chr12_49090001	chr12	49090001	49090200	ENST00000553174.1	ENSG00000257346	XR_007063294.1	NA	-33.6	-29.9	1	1	0	1	1	0	0	tile
chr12_5036201	chr12	5036201	5036400	ENST00000252321.5	KCNA5	NM_002234.4	KCNA5	-46	NA	0	0	0	1	0	0	0	CpG
chr12_54757401	chr12	54757401	54757600	ENST00000552524.1	ENSG00000257634	XM_047428272.1	NA	-36.3	45.5	0	0	0	0	0	0	0	CpG
chr12_54761201	chr12	54761201	54761400	ENST00000546809.5	MUCL1	XM_047428272.1	NA	-57.9	NA	0	0	0	0	0	0	0	CpG
chr12_55646201	chr12	55646201	55646400	ENST00000309675.3	OR10P1	NM_206899.1	OR10P1	-44.5	55	0	0	1	1	1	1	1	tile
chr12_56683601	chr12	56683601	56683800	ENST00000436399.6	PTGES3	XM_005268576.6	PTGES3	-44.4	NA	0	0	1	1	0	0	0	tile
chr12_56789401	chr12	56789401	56789600	ENST00000322165.1	HSD17B6	XM_024449251.2	HSD17B6	-25.4	NA	0	0	0	0	0	0	0	CpG
chr12_6632201	chr12	6632201	6632400	ENST00000431922.1	LPAR5	NM_001142961.1	LPAR5	-48.2	NA	1	0	1	1	0	0	0	CpG
chr12_78001	chr12	78001	78200	ENST00000382841.2	IQSEC3	NM_015232.2	IQSEC3	-41.7	-37.1	1	0	1	0	1	0	0	CpG
chr12_80398001	chr12	80398001	80398200	ENST00000616559.4	PTPRQ	NM_001145026.2	PTPRQ	-40.7	NA	0	0	0	0	0	0	0	tile
chr12_94149001	chr12	94149001	94150000	ENST00000258526.9	PLXNC1	NM_005761.3	PLXNC1	-36	NA	1	1	0	1	1	0	1	tile1000
chr13_108207001	chr13	108207001	108207200	ENST00000686095.1	LIG4	NM_002312.3	LIG4	-26.3	38.3	0	0	0	0	0	0	0	CpG
chr13_111668801	chr13	111668801	111669000	ENST00000401043.3	LINC02337	XR_931734.2	LOC105370366	-49.6	-37.4	0	0	1	0	0	1	0	CpG
chr13_112143601	chr13	112143601	112143800	ENST00000418660.2	LINC00404	NR_134944.1	LOC100506016	-33.3	NA	0	0	0	0	0	0	0	CpG
chr13_114105401	chr13	114105401	114105600	ENST00000454005.1	RASA3-IT1	NR_046544.1	RASA3-IT1	42.9	NA	0	0	1	1	0	1	0	CpG
chr13_22838201	chr13	22838201	22838400	ENST00000517285.1	SNORD36	NR_187640.1	NA	-38.4	NA	0	0	0	0	1	1	0	tile
chr13_25399601	chr13	25399601	25399800	ENST00000682472.1	ATP8A2	NM_016529.6	ATP8A2	-27.8	30.6	0	0	1	0	0	0	0	tile
chr13_32406001	chr13	32406001	32406200	ENST00000530622.6	N4BP2L1	XM_047430764.1	NA	30.5	NA	0	0	1	0	0	0	0	tile
chr13_52195201	chr13	52195201	52195400	ENST00000416599.5	MRPS31P5	NR_051964.1	MRPS31P5	-33.8	39.4	1	0	1	1	0	1	1	tile
chr14_103523401	chr14	103523401	103523600	ENST00000689346.1	CKB	NM_001823.5	CKB	-28.9	-26.6	1	0	0	1	1	1	0	tile
chr14_106349001	chr14	106349001	106349200	ENST00000438142.3	IGHV4-31	XR_007064371.1	NA	-36	34.9	1	0	0	1	0	0	1	CpG
chr14_106460601	chr14	106460601	106460800	ENST00000434710.1	IGHV3-43	NR_027457.2	LINC00221	-47.7	NA	0	0	0	0	1	1	0	CpG
chr14_106845001	chr14	106845001	106845200	ENST00000583555.1	MIR5195	XR_007064370.1	NA	-40.1	NA	0	0	0	1	0	0	0	CpG
chr14_19301601	chr14	19301601	19301800	ENST00000444357.5	ENSG00000291205	NR_073460.1	BMS1P17	31.4	-34.6	1	1	0	0	1	0	0	CpG
chr14_19434201	chr14	19434201	19434400	ENST00000547848.5	POTEG	NR_027480.2	POTEG	25.8	53.7	1	1	0	0	0	1	0	CpG
chr14_24316401	chr14	24316401	24316600	ENST00000396782.2	LTB4R	NM_181657.3	LTB4R	-39.05	-43.6	0	1	0	1	1	0	0	CpG_tile
chr14_36647201	chr14	36647201	36647400	ENST00000402703.6	PAX9	NM_006194.4	PAX9	-38.35	-30.8	0	1	1	1	1	0	0	CpG_tile
chr14_36656401	chr14	36656401	36656600	ENST00000402703.6	PAX9	NM_006194.4	PAX9	-30.7	NA	1	0	1	1	1	1	1	tile
chr14_44968401	chr14	44968401	44968600	ENST00000361577.7	TOGARAM1	NR_131765.2	TOGARAM1	-27.1	-86.3	0	0	1	0	0	0	0	tile
chr14_46395401	chr14	46395401	46395600	ENST00000298283.5	RPL10L	NR_102700.1	LINC00871	-35.3	38.9	0	0	1	0	0	0	0	tile
chr14_49600201	chr14	49600201	49600400	ENST00000298288.11	LRR1	NR_037793.2	LRR1	-28.8	NA	0	0	1	1	0	1	1	CpG
chr14_61322401	chr14	61322401	61322600	ENST00000555082.5	PRKCH	NR_186042.1	NA	-47.3	48.4	1	1	1	1	1	0	0	CpG
chr14_63751201	chr14	63751201	63751400	ENST00000516940.1	RNU7-116P	XM_047431152.1	NA	40	NA	0	0	0	0	0	0	0	CpG
chr14_64387001	chr14	64387001	64387200	ENST00000545908.6	MTHFD1	NM_001364837.1	MTHFD1	-50.3	NA	1	0	0	0	0	1	0	CpG
chr14_64704001	chr14	64704001	64704200	ENST00000247226.13	PLEKHG3	NM_001308147.2	PLEKHG3	-34.4	37	1	0	0	1	1	1	0	CpG
chr14_69260801	chr14	69260801	69261000	ENST00000556316.1	ENSG00000258520	NR_184249.1	NA	-25.6	-66.1	1	0	1	1	1	0	0	tile
chr14_77140601	chr14	77140601	77140800	ENST00000600936.1	ENSG00000269883	NM_001364172.1	ZDHHC22	-47.7	NA	1	1	1	1	1	0	0	tile
chr14_77140801	chr14	77140801	77141000	ENST00000600936.1	ENSG00000269883	NM_001364172.1	ZDHHC22	-36.6	40	1	1	1	1	1	0	0	CpG
chr14_77141001	chr14	77141001	77141200	ENST00000600936.1	ENSG00000269883	NM_001364172.1	ZDHHC22	-35.4	50.6	1	1	1	1	1	0	0	CpG_tile
chr14_77141201	chr14	77141201	77141400	ENST00000319374.4	ZDHHC22	NM_174976.2	ZDHHC22	-27.5	45.2	1	1	1	1	1	0	1	tile
chr14_79185601	chr14	79185601	79185800	ENST00000555291.1	ENSG00000258419	XR_007064280.1	NA	-25.3	46.5	0	0	1	0	0	0	0	tile
chr14_92952001	chr14	92952001	92952200	ENST00000334654.4	CHGA	XR_007064312.1	NA	-32.4	NA	0	1	1	1	0	0	1	CpG
chr14_94769401	chr14	94769401	94769600	ENST00000238558.5	GSC	NM_173849.3	GSC	-33.3	-41.1	1	0	1	1	1	0	0	CpG
chr14_97356001	chr14	97356001	97356200	ENST00000663980.1	LINC02325	NR_110166.1	LINC02325	-45	34.5	0	0	0	0	0	0	0	CpG
chr14_99328401	chr14	99328401	99328600	ENST00000555595.1	ENSG00000258383	XR_001750881.2	LOC105370660	41.7	-36.9	0	0	1	0	0	0	0	CpG
chr15_22371601	chr15	22371601	22371800	ENST00000620547.1	RN7SL545P	NR_033350.1	GOLGA8EP	-25.6	44.1	0	0	0	0	0	0	0	tile
chr15_26515801	chr15	26515801	26516000	ENST00000660088.1	ENSG00000287280	XR_007064791.1	NA	-42.5	41.7	0	0	0	0	0	0	0	CpG
chr15_29036001	chr15	29036001	29036200	ENST00000560531.1	ENSG00000259277	XM_047432427.1	NA	-34.9	80	0	0	1	0	0	0	0	CpG
chr15_32136801	chr15	32136801	32137000	ENST00000364214.1	Y_RNA	XM_011521177.3	CHRNA7	36.6	49.7	0	0	1	0	0	0	0	CpG
chr15_32862001	chr15	32862001	32862200	ENST00000391113.1	ENSG00000212415	XR_007064832.1	NA	-34.9	-48.7	0	0	1	1	0	0	0	CpG
chr15_75120601	chr15	75120601	75120800	ENST00000366232.3	Metazoa_SRP	XR_007064820.1	NA	-36	NA	1	0	0	0	0	0	0	tile
chr15_96416801	chr15	96416801	96417000	ENST00000558246.1	ENSG00000259542	XR_007064788.1	NA	-37.7	NA	0	0	0	1	1	0	0	tile
chr16_11254601	chr16	11254601	11254800	ENST00000644787.1	SOCS1	NM_003745.2	SOCS1	-25.9	-49.2	0	1	1	1	1	1	0	CpG
chr16_14930001	chr16	14930001	14930200	ENST00000622248.1	MIR6770-1	NR_106828.1	MIR6770-1	-32	NA	1	0	0	0	0	0	0	CpG
chr16_14989401	chr16	14989401	14989600	ENST00000450288.3	PDXDC1	XM_024450197.2	PDXDC1	-35	NA	0	0	1	1	1	1	0	tile
chr16_160401	chr16	160401	160600	ENST00000356815.4	HBM	XR_001752047.1	LOC107983982	39.2	ns	0	0	0	0	0	0	0	CpG
chr16_16319801	chr16	16319801	16320000	ENST00000611011.1	MIR6511A2	NR_106969.1	MIR6511A2	-34.8	-74.4	0	0	0	0	1	1	0	CpG
chr16_16525401	chr16	16525401	16525600	ENST00000567465.2	ENSG00000260126	XR_933139.2	LOC105371105	-35.2	-68	0	0	1	0	0	0	0	CpG
chr16_172401	chr16	172401	172600	ENST00000251595.11	HBA2	NM_000517.6	HBA2	-47.5	NA	1	0	0	0	1	0	0	CpG
chr16_176201	chr16	176201	176400	ENST00000320868.9	HBA1	NM_000558.5	HBA1	-45.9	NA	1	0	0	0	1	0	0	CpG
chr16_18973801	chr16	18973801	18974000	ENST00000569532.5	TMC7	NM_001300732.2	TMC7	-41.4	NA	0	0	0	0	0	0	0	CpG
chr16_1929001	chr16	1929001	1929200	ENST00000454677.3	HS3ST6	XM_011522608.3	HS3ST6	-41.8	35.2	0	0	0	0	0	1	0	CpG
chr16_3021801	chr16	3021801	3022000	ENST00000575124.1	TNFRSF12A	NM_016639.3	TNFRSF12A	-35.6	33.2	0	1	0	1	0	1	1	CpG
chr16_34162601	chr16	34162601	34162800	ENST00000539813.1	LINC00273	NR_162093.1	MIR9901	39.7	ns	0	0	0	0	1	0	0	CpG
chr16_34163601	chr16	34163601	34163800	ENST00000539813.1	LINC00273	NR_162093.1	MIR9901	42.6	NA	0	0	0	0	1	0	0	CpG
chr16_3480401	chr16	3480401	3480600	ENST00000622849.1	MIR6126	NR_106741.1	MIR6126	-56.9	NA	0	0	1	0	0	0	0	CpG
chr16_4657801	chr16	4657801	4658000	ENST00000613380.1	Metazoa_SRP	NR_106827.1	MIR6769A	-44	NA	1	0	1	0	0	0	0	CpG
chr16_52545601	chr16	52545601	52545800	ENST00000219746.14	TOX3	XM_047433909.1	NA	34.5	30	0	0	1	1	1	1	0	CpG
chr16_54064801	chr16	54064801	54065000	ENST00000563879.2	ENSG00000261049	XR_933590.3	LOC105371271	27.3	NA	0	0	1	0	0	0	0	CpG
chr16_54172401	chr16	54172401	54172600	ENST00000557953.1	ENSG00000259759	NR_126340.1	LINC02169	-33.8	78.6	0	0	0	1	0	0	0	CpG
chr16_68662601	chr16	68662601	68662800	ENST00000562172.2	CDH3-AS1	NR_186394.1	NA	44.2	46.4	0	0	1	0	0	0	0	CpG
chr16_77891801	chr16	77891801	77892000	ENST00000624876.1	ENSG00000278926	XR_007065124.1	NA	-49	NA	0	0	1	0	0	0	0	CpG
chr16_88186401	chr16	88186401	88186600	ENST00000661363.1	ENSG00000261327	NR_188673.1	NA	-29.8	-31.1	1	1	0	1	1	1	0	tile
chr16_88700801	chr16	88700801	88701000	ENST00000537718.6	RNF166	XM_011522847.2	RNF166	47.1	-65.7	1	0	1	1	0	1	0	CpG
chr16_88950801	chr16	88950801	88951000	ENST00000327483.9	CBFA2T3	NM_175931.3	CBFA2T3	77.3	-100	0	1	1	0	0	0	0	CpG
chr16_89576401	chr16	89576401	89576600	ENST00000268720.9	CPNE7	XM_017023139.3	CPNE7	-38.3	-53.5	1	0	1	1	1	0	0	CpG
chr17_134601	chr17	134601	134800	ENST00000595228.4	SCGB1C2	XR_001752720.3	LOC101929823	-37.7	42.5	0	0	0	0	0	0	0	CpG
chr17_19533801	chr17	19533801	19534000	ENST00000436810.6	SLC47A1	NM_018242.3	SLC47A1	-31.9	74.3	1	1	1	1	1	0	1	tile
chr17_2025401	chr17	2025401	2025600	ENST00000331238.7	RTN4RL1	NM_178568.4	RTN4RL1	-45.8	60.7	1	0	0	1	1	0	1	CpG
chr17_20902201	chr17	20902201	20902400	ENST00000327925.6	CCDC144NL	NR_164128.1	CCDC144NL	-52	-27.7	0	1	1	0	0	0	0	tile
chr17_26638401	chr17	26638401	26638600	ENST00000580686.1	ENSG00000264734	XR_007065674.1	NA	-33.3	26.7	0	0	0	0	0	0	0	CpG
chr17_2776601	chr17	2776601	2776800	ENST00000540393.6	RAP1GAP2	NM_001330058.2	RAP1GAP2	-25.3	39.6	1	0	1	1	1	0	0	tile
chr17_29616201	chr17	29616201	29616400	ENST00000584969.5	CORO6	XM_011525391.4	CORO6	-39.1	NA	0	1	1	1	1	0	0	tile
chr17_3371601	chr17	3371601	3371800	ENST00000572493.2	OR1R1P	NM_001396056.1	NA	38	NA	0	0	1	0	0	0	0	CpG
chr17_42533001	chr17	42533001	42533200	ENST00000225927.7	NAGLU	XM_047436138.1	NA	-32.3	NA	0	0	0	0	0	0	0	tile
chr17_43273601	chr17	43273601	43273800	ENST00000613956.1	U2	XR_007066019.1	NA	-26.8	-25.7	1	0	1	0	1	0	0	CpG
chr17_43273801	chr17	43273801	43274000	ENST00000613956.1	U2	XR_007066019.1	NA	-25.7	NA	1	0	1	0	1	1	0	CpG
chr17_4476201	chr17	4476201	4476400	ENST00000576086.1	ENSG00000262823	XR_007065582.1	NA	-42.9	NA	0	0	1	1	0	0	0	CpG
chr17_4499601	chr17	4499601	4499800	ENST00000416958.1	SPNS2-AS1	XR_007065260.1	NA	-36.4	NA	1	1	1	1	1	0	0	tile
chr17_4584401	chr17	4584401	4584600	ENST00000389313.9	SMTNL2	NM_001114974.2	SMTNL2	-26.5	NA	1	1	1	1	1	0	0	CpG
chr17_46772201	chr17	46772201	46772400	ENST00000706483.1	WNT3	NM_030753.5	WNT3	-28.2	65.7	1	1	1	1	1	0	1	tile
chr17_46851601	chr17	46851601	46851800	ENST00000393461.2	WNT9B	NM_001320458.2	WNT9B	-28.5	39.8	1	1	1	1	1	0	1	tile
chr17_48541601	chr17	48541601	48541800	ENST00000504972.3	HOXB-AS1	NR_102279.1	HOXB-AS1	-33	NA	0	0	0	1	1	1	0	tile
chr17_48544601	chr17	48544601	48544800	ENST00000435312.5	HOXB-AS1	XM_005257275.5	HOXB2	-47.6	-48.1	1	1	1	1	0	1	0	CpG_tile
chr17_48728601	chr17	48728601	48728800	ENST00000290295.8	HOXB13	NM_006361.6	HOXB13	-29.7	46.2	1	1	0	1	1	1	0	tile
chr17_49902001	chr17	49902001	49902200	ENST00000518420.1	ENSG00000254039	NM_001077505.2	TAC4	-27.8	36.3	0	0	0	1	1	1	0	tile
chr17_50561001	chr17	50561001	50561200	ENST00000360761.8	CACNA1G	NR_046055.2	CACNA1G	27.5	NA	1	1	1	1	1	0	0	tile
chr17_5122801	chr17	5122801	5123000	ENST00000250066.6	USP6	XM_047436669.1	NA	-53	-41.9	0	0	1	1	1	0	0	CpG
chr17_5123001	chr17	5123001	5123200	ENST00000250066.6	USP6	NM_001320953.2	ZNF232	-47.15	-34.8	0	0	1	1	1	0	0	CpG_tile
chr17_55265001	chr17	55265001	55266000	ENST00000430986.6	HLF	XM_047435895.1	NA	-26.8	NA	1	1	1	1	1	1	0	tile1000
chr17_58716801	chr17	58716801	58717000	ENST00000697694.1	RAD51C	XM_011525094.3	RAD51C	-36.4	NA	0	0	1	0	0	0	0	CpG
chr17_62201001	chr17	62201001	62201200	ENST00000581291.5	TBC1D3P2	NR_174974.1	NA	-37	NA	0	0	0	0	0	0	0	CpG
chr17_62451201	chr17	62451201	62451400	ENST00000582809.5	TLK2	XR_002958142.2	LOC112268200	33.3	ns	0	1	0	0	0	0	0	CpG
chr17_63523401	chr17	63523401	63523600	ENST00000583023.1	KCNH6	XR_934568.2	KCNH6	-25.1	50.1	1	1	1	1	1	1	1	tile
chr17_74431801	chr17	74431801	74432000	ENST00000392627.7	GPRC5C	XM_047436399.1	NA	-30.2	75	1	1	1	1	1	0	1	tile
chr17_74432001	chr17	74432001	74432200	ENST00000392627.7	GPRC5C	NM_001366262.2	GPRC5C	-29	71.4	1	1	1	1	1	0	1	tile
chr17_75186401	chr17	75186401	75186600	ENST00000420826.7	SUMO2	NM_001005849.2	SUMO2	-50.4	NA	0	0	0	0	0	0	0	CpG
chr17_76585601	chr17	76585601	76585800	ENST00000225276.10	ST6GALNAC2	NM_006456.3	ST6GALNAC2	-28.9	57.7	1	1	1	1	1	0	0	CpG
chr17_77235601	chr17	77235601	77235800	ENST00000584075.1	ENSG00000265121	NR_188630.1	NA	-43.5	NA	0	0	0	1	0	0	0	CpG
chr17_79813001	chr17	79813001	79813200	ENST00000667764.1	LINC01977	XR_007065928.1	NA	-25.2	63	0	0	0	1	1	0	1	tile
chr17_79833001	chr17	79833001	79833200	ENST00000448310.1	CBX4	XM_011525399.3	CBX4	-27.5	61.1	0	1	0	1	1	0	1	tile
chr17_80500201	chr17	80500201	80500400	ENST00000306773.5	NPTX1	NM_002522.4	NPTX1	-42.3	NA	0	0	0	0	0	0	0	CpG
chr17_82735601	chr17	82735601	82735800	ENST00000300784.8	FN3K	NM_022158.4	FN3K	-33.6	67.7	1	1	1	1	1	0	0	tile
chr18_11495601	chr18	11495601	11495800	ENST00000666178.1	LINC01255	NR_110778.1	LINC01255	-28.7	-49.7	0	0	1	0	0	0	0	CpG
chr18_12995201	chr18	12995201	12995400	ENST00000325971.12	CEP192	XM_047437572.1	NA	-31.6	-61	0	0	1	0	0	0	0	tile
chr18_13928001	chr18	13928001	13928200	ENST00000327606.4	MC2R	NM_001291911.1	MC2R	34.3	-49.1	0	0	0	0	0	0	0	CpG
chr18_3350801	chr18	3350801	3351000	ENST00000669368.1	LINC01895	NR_146506.1	LINC01895	-31.7	-43.8	0	0	1	1	0	0	0	CpG
chr18_3639801	chr18	3639801	3640000	ENST00000668204.1	ENSG00000266401	NR_188002.1	NA	-41.9	-54.2	0	0	1	0	0	0	0	CpG
chr18_3640001	chr18	3640001	3640200	ENST00000668204.1	ENSG00000266401	NR_188002.1	NA	-49.5	NA	0	0	1	0	0	0	0	CpG
chr18_51697201	chr18	51697201	51697400	ENST00000635103.1	LINC01630	XR_935472.3	LOC105372120	-47.5	69.4	0	0	0	0	0	0	0	CpG
chr18_7272801	chr18	7272801	7273000	ENST00000391324.1	ENSG00000212626	XR_935122.4	LOC105371974	-41.2	43.8	0	0	0	1	0	0	0	CpG
chr18_78637601	chr18	78637601	78637800	ENST00000364853.2	Y_RNA	XR_935675.1	LOC105372221	-33.3	-31.1	0	0	0	0	1	0	0	tile
chr18_8063001	chr18	8063001	8063200	ENST00000668117.1	ENSG00000286627	XR_007066495.1	NA	-35.6	61.1	0	0	1	0	0	0	0	tile
chr19_10817801	chr19	10817801	10818000	ENST00000385019.1	MIR199A1	NR_029586.1	MIR199A1	-27.8	-48.1	1	0	1	1	0	0	0	tile
chr19_10933801	chr19	10933801	10934000	ENST00000270502.7	TIMM29	NM_138358.4	TIMM29	76.4	-90.3	0	0	0	0	0	0	0	CpG
chr19_12757601	chr19	12757601	12757800	ENST00000042931.1	BEST2	NM_017682.3	BEST2	-27.2	70.8	0	1	1	1	1	0	1	tile
chr19_14545201	chr19	14545201	14545400	ENST00000676982.1	DNAJB1	XM_047438745.1	NA	35.7	NA	0	0	1	1	0	0	0	CpG
chr19_17892001	chr19	17892001	17892200	ENST00000222248.4	SLC5A5	XM_011528194.4	SLC5A5	-53.6	NA	0	0	1	0	0	0	0	CpG
chr19_18030601	chr19	18030601	18030800	ENST00000624199.1	ENSG00000279172	NM_015683.2	ARRDC2	-31.9	NA	0	0	0	0	0	0	0	tile
chr19_1898801	chr19	1898801	1899000	ENST00000409472.6	SCAMP4	NM_001329533.2	ADAT3	-46.8	41.7	0	0	0	0	0	0	0	CpG
chr19_1899001	chr19	1899001	1899200	ENST00000409472.6	SCAMP4	NM_001329533.2	ADAT3	52.3	NA	0	0	0	1	0	0	0	CpG
chr19_1927001	chr19	1927001	1927200	ENST00000621748.1	SCAMP4	XR_936239.2	LOC105372238	-26.4	NA	0	0	0	1	0	0	0	tile
chr19_22517601	chr19	22517601	22517800	ENST00000652517.1	ENSG00000286157	NR_110427.1	LOC101929124	-30.7	NA	1	0	0	1	1	0	0	tile
chr19_23003001	chr19	23003001	23003200	ENST00000594710.2	ZNF728	XM_047438797.1	NA	-33.3	-30.2	1	1	1	1	1	0	0	tile
chr19_30117201	chr19	30117201	30117400	ENST00000660929.1	ENSG00000288072	XR_001754032.3	LOC107985271	-26.1	NA	0	0	0	0	0	0	0	CpG
chr19_31351001	chr19	31351001	31352000	ENST00000240587.5	TSHZ3	XR_001753896.2	TSHZ3-AS1	-30.2	NA	0	0	1	1	1	0	1	tile1000
chr19_33220001	chr19	33220001	33220200	ENST00000668860.1	ENSG00000267714	XM_011527119.2	SLC7A10	31.6	NA	1	1	1	0	0	0	0	CpG
chr19_3435201	chr19	3435201	3435400	ENST00000591708.1	SMIM24	NM_001136503.2	SMIM24	-25.5	-45.8	0	1	1	1	1	0	0	tile
chr19_35741201	chr19	35741201	35741400	ENST00000592889.1	IGFLR1	NM_001346006.2	IGFLR1	-37.7	NA	1	1	1	1	1	1	0	CpG
chr19_35856801	chr19	35856801	35857000	ENST00000347900.10	KIRREL2	NM_199180.4	KIRREL2	-25.8	NA	1	1	0	1	1	0	0	tile
chr19_36282601	chr19	36282601	36282800	ENST00000676422.1	LINC00665	XR_007067246.1	NA	-39.4	30.9	0	0	1	0	1	1	0	CpG
chr19_36491401	chr19	36491401	36491600	ENST00000493391.6	ZNF566	NR_036504.1	ZNF566-AS1	-27.6	NA	0	0	0	0	0	1	0	tile
chr19_36886601	chr19	36886601	36886800	ENST00000383942.1	Y_RNA	NM_001171979.2	ZNF829	-36.6	45.5	0	0	1	0	0	0	0	CpG
chr19_37273001	chr19	37273001	37273200	ENST00000656668.1	ENSG00000267605	NR_029390.2	LOC284412	-35.8	NA	0	0	1	0	1	1	0	CpG
chr19_37275401	chr19	37275401	37275600	ENST00000656668.1	ENSG00000267605	NR_029390.2	LOC284412	-37.7	NA	0	0	1	0	1	1	0	CpG
chr19_37285601	chr19	37285601	37285800	ENST00000656668.1	ENSG00000267605	NR_029390.2	LOC284412	-37.3	NA	0	0	1	0	1	1	0	CpG
chr19_37289001	chr19	37289001	37289200	ENST00000652687.1	ENSG00000267605	NR_029390.2	LOC284412	-28.5	61.9	0	0	1	0	0	1	0	CpG
chr19_37906601	chr19	37906601	37906800	ENST00000303868.5	WDR87	XM_047439499.1	NA	-26.5	46.7	1	1	0	1	1	0	0	tile_tile1000
chr19_3801001	chr19	3801001	3801200	ENST00000395045.6	MATK	NM_002378.4	MATK	-33.1	33.6	1	0	1	0	0	1	0	CpG
chr19_38264601	chr19	38264601	38264800	ENST00000454580.7	SPINT2	NM_021102.4	SPINT2	-41.4	NA	1	1	1	1	1	0	0	tile
chr19_38364001	chr19	38364001	38364200	ENST00000590304.1	ENSG00000266963	NM_002812.5	PSMD8	40.8	NA	0	0	1	0	0	1	0	CpG
chr19_39834001	chr19	39834001	39834200	ENST00000601972.1	DYRK1B	NM_006483.3	DYRK1B	-33	51.4	1	1	1	1	1	0	1	tile
chr19_41135401	chr19	41135401	41135600	ENST00000331105.7	CYP2F1	NR_135528.2	CYP2F1	-40.2	NA	0	0	0	1	1	1	0	tile_tile1000
chr19_41816001	chr19	41816001	41816200	ENST00000344550.4	CEACAM3	NR_102333.3	CEACAM3	-51.7	NA	0	0	0	0	0	0	0	CpG
chr19_45428601	chr19	45428601	45428800	ENST00000589165.5	ERCC1	NM_001369408.1	ERCC1	45.2	38.2	0	0	1	1	1	0	0	CpG
chr19_53979801	chr19	53979801	53980000	ENST00000401179.1	MIR935	NR_030632.1	MIR935	-32	48.7	0	1	1	1	1	0	0	tile
chr19_55353601	chr19	55353601	55353800	ENST00000590900.5	COX6B2	NM_001369800.1	COX6B2	-35.7	-59.4	1	1	1	1	1	1	0	CpG
chr19_56643201	chr19	56643201	56643400	ENST00000600547.1	SMIM17	NM_001193628.2	SMIM17	59.5	66.9	1	1	1	1	1	0	0	CpG
chr19_57172201	chr19	57172201	57172400	ENST00000554048.3	DUXA	XR_007067355.1	NA	-51.8	28.8	0	0	0	1	1	0	0	tile
chr19_603201	chr19	603201	603400	ENST00000251287.3	HCN2	XR_001753828.2	LOC107987266	36.2	ns	0	0	1	0	0	1	0	CpG
chr19_621401	chr19	621401	621600	ENST00000588649.7	POLRMT	XR_001753828.2	LOC107987266	-34	-30.5	0	1	0	0	1	0	0	tile
chr19_8832201	chr19	8832201	8832400	ENST00000601372.6	ZNF558	NM_001393532.1	MBD3L1	-33.6	58.2	1	1	1	1	1	0	1	tile
chr2_102143001	chr2	102143001	102143200	ENST00000409288.5	IL1R1	XM_047444179.1	NA	-31.5	32.7	1	1	1	1	1	1	1	CpG
chr2_104845201	chr2	104845201	104845400	ENST00000659645.1	PANTR1	NR_037883.1	PANTR1	-48.6	ns	0	0	1	1	1	1	0	CpG
chr2_111123201	chr2	111123201	111123400	ENST00000393252.4	BCL2L11	XM_005263557.5	BCL2L11	-37.7	47.6	1	0	1	1	1	1	1	CpG
chr2_113278201	chr2	113278201	113278400	ENST00000468980.4	PAX8	NM_003466.4	PAX8	-50.1	NA	1	1	1	1	1	0	0	CpG
chr2_113278401	chr2	113278401	113278600	ENST00000468980.4	PAX8	NM_003466.4	PAX8	-50.1	-54	1	1	1	1	1	1	0	CpG
chr2_115573401	chr2	115573401	115573600	ENST00000668438.1	ENSG00000287451	XR_923234.3	LOC105373572	50	61.2	0	0	1	0	0	0	0	CpG
chr2_116026201	chr2	116026201	116026400	ENST00000668438.1	ENSG00000287451	XR_923240.1	LOC105373576	53.7	NA	0	0	0	0	0	0	0	CpG
chr2_122121201	chr2	122121201	122121400	ENST00000657880.1	ENSG00000286481	XR_001739689.1	LOC105373591	-28.6	NA	0	0	1	0	0	0	0	CpG
chr2_122913201	chr2	122913201	122913400	ENST00000655733.1	ENSG00000286481	XR_923292.3	LOC105373595	-38.8	40.2	0	0	0	0	0	0	0	CpG
chr2_128062201	chr2	128062201	128062400	ENST00000363562.1	Y_RNA	XM_047445122.1	NA	-60.6	NA	0	0	0	0	0	0	0	CpG
chr2_128318201	chr2	128318201	128318400	ENST00000259241.7	HS6ST1	NM_004807.3	HS6ST1	-30.3	NA	1	1	0	1	1	0	0	tile
chr2_129433201	chr2	129433201	129433400	ENST00000686359.1	ENSG00000289374	XR_007088752.1	NA	34.8	NA	0	0	0	0	0	0	0	CpG
chr2_131424601	chr2	131424601	131424800	ENST00000670748.1	LINC01120	NR_002826.2	NOC2LP2	-25.4	38.6	0	0	0	1	1	1	0	tile
chr2_131802601	chr2	131802601	131802800	ENST00000623129.1	CDRT15P3	NR_161366.1	CDRT15P3	-29.1	66.5	1	0	0	1	0	1	1	tile
chr2_14634601	chr2	14634601	14634800	ENST00000295092.3	LRATD1	NR_144632.2	LRATD1	-31.8	37.2	0	1	0	1	1	0	1	tile
chr2_165737201	chr2	165737201	165737400	ENST00000409882.5	GALNT3	XM_005246449.2	GALNT3	-33.5	57.8	0	0	0	0	0	0	0	tile
chr2_165793401	chr2	165793401	165793600	ENST00000392701.8	GALNT3	XM_047446887.1	NA	-34.3	52.2	1	0	1	1	1	0	0	tile_tile1000
chr2_165793801	chr2	165793801	165794000	ENST00000392701.8	GALNT3	XM_047446887.1	NA	-26.7	48.9	1	0	1	1	1	0	0	tile_tile1000
chr2_172100001	chr2	172100001	172100200	ENST00000234198.9	DLX2	NM_004405.4	DLX2	-41.4	NA	0	1	0	0	1	1	0	CpG
chr2_176093001	chr2	176093001	176093200	ENST00000392539.4	HOXD13	NM_000523.4	HOXD13	-25.5	-54.2	1	1	0	1	1	0	0	tile
chr2_176116401	chr2	176116401	176116600	ENST00000249501.5	HOXD10	NM_002148.4	HOXD10	-27.1	-34.9	1	0	0	1	1	0	0	tile
chr2_176122601	chr2	176122601	176122800	ENST00000249499.8	HOXD9	NM_014213.4	HOXD9	-28.2	-47.9	1	1	1	1	1	0	0	tile
chr2_176122801	chr2	176122801	176123000	ENST00000249499.8	HOXD9	NM_014213.4	HOXD9	-31.4	-49.9	1	1	1	1	1	0	0	tile
chr2_176128201	chr2	176128201	176128400	ENST00000429017.2	HOXD8	NM_001199747.2	HOXD8	-31.3	-38.1	0	0	1	1	1	1	0	tile
chr2_176178001	chr2	176178001	176178200	ENST00000426615.4	HAGLROS	NR_110457.1	HAGLROS	-37.15	59.2	1	1	1	1	1	1	1	tile
chr2_176178201	chr2	176178201	176178400	ENST00000426615.4	HAGLROS	NR_110457.1	HAGLROS	-25	NA	1	1	1	1	1	0	1	tile_tile1000
chr2_176178401	chr2	176178401	176178600	ENST00000426615.4	HAGLROS	NR_110457.1	HAGLROS	-28.5	53.4	1	1	1	1	1	0	1	tile_tile1000
chr2_18951401	chr2	18951401	18951600	ENST00000657170.1	ENSG00000287284	NR_135287.1	LINC01376	31.8	-42.3	0	0	0	0	0	0	0	CpG
chr2_189653601	chr2	189653601	189653800	ENST00000607062.5	ASNSD1	NM_001353494.2	ASDURF	-47.9	NA	0	0	0	0	0	0	0	CpG
chr2_207454801	chr2	207454801	207455000	ENST00000430624.5	CREB1	XR_007088060.1	NA	-45.8	NA	0	0	1	0	0	0	0	tile
chr2_23351801	chr2	23351801	23352000	ENST00000415245.1	ENSG00000233714	NM_052920.2	KLHL29	-25.6	39	0	1	0	1	0	0	0	tile
chr2_23434001	chr2	23434001	23434200	ENST00000486442.6	KLHL29	XR_007086244.1	NA	-29.7	NA	0	0	1	0	0	0	0	tile
chr2_23986001	chr2	23986001	23986200	ENST00000463845.3	RN7SL610P	NM_001346880.2	MFSD2B	-39	NA	0	0	1	0	0	0	0	CpG
chr2_241115601	chr2	241115601	241115800	ENST00000685640.2	ENSG00000289253	NM_001330179.2	MTERF4	-26.5	NA	0	0	1	0	0	0	0	CpG
chr2_241590801	chr2	241590801	241591000	ENST00000608316.1	ENSG00000273113	NM_001164356.2	THAP4	-40.3	NA	0	0	1	1	0	0	0	CpG
chr2_242182401	chr2	242182401	242182600	ENST00000682139.1	ENSG00000291147	NR_130701.1	LINC01881	-35.5	NA	0	0	0	0	0	0	0	CpG
chr2_242182601	chr2	242182601	242182800	ENST00000682139.1	ENSG00000291147	NR_130701.1	LINC01881	-39.9	NA	0	0	0	0	0	0	0	CpG
chr2_26563001	chr2	26563001	26563200	ENST00000329615.4	FAM166C	XR_007073116.1	NA	-32.3	-55.3	1	0	1	1	1	1	0	tile
chr2_289801	chr2	289801	290000	ENST00000403610.9	ALKAL2	XR_007085903.1	NA	-37	-38.8	0	0	1	1	1	0	0	tile
chr2_37344801	chr2	37344801	37345000	ENST00000338415.8	QPCT	XR_007086284.1	NA	-30.6	33	1	1	1	1	1	0	0	tile
chr2_54724801	chr2	54724801	54725000	ENST00000356458.8	EML6	XR_001738743.2	EML6	-32.8	NA	0	1	0	1	1	0	0	tile
chr2_60083801	chr2	60083801	60084000	ENST00000650011.1	ENSG00000271955	NR_132991.1	MIR4432HG	-25.5	NA	0	0	1	0	0	0	0	tile
chr2_63058801	chr2	63058801	63059000	ENST00000282549.7	OTX1	NR_130153.2	OTX1	-27.7	NA	0	0	0	1	1	1	0	tile
chr2_74791601	chr2	74791601	74791800	ENST00000674157.1	ENSG00000287687	XR_427046.4	LOC102724482	-40.1	NA	0	0	1	0	0	0	0	tile
chr2_85294001	chr2	85294001	85294200	ENST00000444342.2	TGOLN2	NM_001368095.1	TGOLN2	-50.4	-48.1	0	0	1	0	0	0	0	CpG
chr2_86914201	chr2	86914201	86914400	ENST00000398193.8	RGPD1	NM_001410915.1	NA	-61	NA	1	0	1	0	0	1	0	tile
chr2_87993601	chr2	87993601	87993800	ENST00000410792.1	RNU2-63P	XM_047445734.1	NA	37.5	NA	0	0	0	0	0	0	0	CpG
chr2_91686201	chr2	91686201	91686400	ENST00000436174.5	ENSG00000290565	NR_171627.1	LOC107985798	46.7	NA	0	1	1	0	1	0	0	tile
chr2_91839001	chr2	91839001	91839200	ENST00000655443.1	ENSG00000286698	NR_003503.1	GGT8P	-38.5	NA	0	0	0	0	0	1	0	tile
chr2_91974801	chr2	91974801	91975000	ENST00000606405.1	ENSG00000290575	NR_027714.1	ACTR3BP2	66.9	-37.4	0	0	0	0	1	0	0	CpG
chr2_94280201	chr2	94280201	94280400	ENST00000688156.2	ENSG00000291142	NR_146110.1	BMS1P23	-61.7	48.9	0	0	0	0	0	0	0	CpG
chr2_94280401	chr2	94280401	94280600	ENST00000688156.2	ENSG00000291142	NR_146110.1	BMS1P23	-53	45.6	0	0	0	0	0	0	0	CpG
chr2_95288201	chr2	95288201	95288400	ENST00000295225.10	KCNIP3	NM_013434.5	KCNIP3	32.7	-59.4	0	1	1	0	0	0	0	CpG
chr2_98362201	chr2	98362201	98362400	ENST00000454230.1	ENSG00000222000	XM_011510554.3	CNGA3	-51.8	NA	0	0	1	0	0	0	0	CpG
chr20_25854001	chr20	25854001	25854200	ENST00000666588.1	FAM182B	NR_110001.1	LOC101926935	-50.9	72.1	1	1	1	1	0	0	0	tile
chr20_26208001	chr20	26208001	26208200	ENST00000657701.1	MIR663AHG	NR_030386.1	MIR663A	-30.9	32	1	1	1	1	1	1	0	CpG
chr20_26208201	chr20	26208201	26208400	ENST00000385250.1	MIR663A	NR_030386.1	MIR663A	-29.6	37.2	1	1	1	1	1	0	0	CpG
chr20_26209001	chr20	26209001	26209200	ENST00000609044.5	MIR663AHG	NR_040095.1	MIR663AHG	-41.7	NA	1	1	1	1	1	0	0	CpG
chr20_26209201	chr20	26209201	26209400	ENST00000655883.1	MIR663AHG	NR_040095.1	MIR663AHG	-40.4	-50.7	1	1	1	1	1	0	0	CpG
chr20_29080401	chr20	29080401	29080600	ENST00000637374.1	5_8S_rRNA	NR_132316.1	FRG1DP	-40.7	57.5	0	0	0	1	1	0	0	CpG
chr20_29411201	chr20	29411201	29411400	ENST00000637374.1	5_8S_rRNA	XR_002958556.2	LOC105379476	-33.4	37.1	0	0	0	0	1	0	1	CpG
chr20_29878201	chr20	29878201	29878400	ENST00000638107.1	RNA5SP532	XR_007067752.1	NA	-33.5	47.1	0	0	0	1	0	1	0	CpG
chr20_30284601	chr20	30284601	30284800	ENST00000655308.1	ENSG00000286483	NR_145432.2	LINC01597	28.9	NA	0	0	1	0	0	0	0	CpG
chr20_30300201	chr20	30300201	30300400	ENST00000659084.1	ENSG00000287288	XR_007067753.1	NA	-27.8	NA	0	0	1	0	1	1	0	tile
chr20_30922201	chr20	30922201	30922400	ENST00000612928.1	RNA5SP528	XM_047440638.1	NA	45.9	NA	0	0	0	1	1	0	0	CpG
chr20_31400401	chr20	31400401	31400600	ENST00000376314.3	DEFB121	NM_001011878.3	DEFB121	-34.1	NA	0	0	0	0	0	0	0	CpG
chr20_31587601	chr20	31587601	31587800	ENST00000364900.1	RNU6-384P	NR_046853.2	HM13-AS1	-35	69	0	0	0	1	1	1	1	tile
chr20_31861201	chr20	31861201	31861400	ENST00000398083.5	DUSP15	XM_017027661.2	DUSP15	-48.8	NA	0	1	1	1	1	1	1	tile
chr20_32473401	chr20	32473401	32473600	ENST00000359676.9	NOL4L	NM_001351680.2	NOL4L	-28	NA	0	0	1	1	0	0	1	tile
chr20_38599801	chr20	38599801	38600000	ENST00000373345.9	ARHGAP40	NM_001164431.3	ARHGAP40	34.1	39.8	0	0	1	1	0	1	1	CpG
chr20_40687401	chr20	40687401	40687600	ENST00000373313.3	MAFB	NM_005461.5	MAFB	33.3	77.4	0	1	0	0	1	0	1	CpG
chr20_40688001	chr20	40688001	40688200	ENST00000373313.3	MAFB	NM_005461.5	MAFB	41.5	63.3	0	1	0	1	1	0	1	CpG
chr20_41137801	chr20	41137801	41138000	ENST00000662554.1	PLCG1-AS1	NR_109889.1	PLCG1-AS1	31.4	NA	1	1	1	1	1	0	1	CpG
chr20_41727401	chr20	41727401	41727600	ENST00000691734.1	ENSG00000288843	XR_007067766.1	NA	-29.4	-51.3	0	0	0	0	0	0	0	CpG
chr20_43914601	chr20	43914601	43914800	ENST00000341197.9	TOX2	XM_047440563.1	NA	-33.4	44	1	0	0	1	1	0	0	tile
chr20_45469601	chr20	45469601	45469800	ENST00000372676.8	WFDC2	NM_006103.4	WFDC2	-26.5	47.2	1	1	0	1	1	1	0	tile
chr20_46308001	chr20	46308001	46308200	ENST00000537909.4	CDH22	NM_021248.3	CDH22	31.8	NA	1	0	1	1	1	0	0	CpG
chr20_47895201	chr20	47895201	47895400	ENST00000458830.1	RNU7-92P	XR_936785.3	LOC105372636	-38.6	-42.5	0	0	0	0	0	0	0	CpG
chr20_50079001	chr20	50079001	50079200	ENST00000371657.9	UBE2V1	XR_936831.2	LOC105372655	-33.1	NA	0	0	0	0	0	0	0	tile
chr20_58706601	chr20	58706601	58706800	ENST00000530479.1	ENSG00000254419	XM_047440632.1	NA	37	-43.5	0	0	1	0	0	0	0	CpG
chr20_58795001	chr20	58795001	58795200	ENST00000385215.1	MIR296	NR_134566.1	LOC105372695	42.6	NA	0	0	0	0	0	0	0	CpG
chr20_59719401	chr20	59719401	59719600	ENST00000361300.4	PHACTR3	NM_183246.2	PHACTR3	-29.5	-32.8	0	0	1	0	0	0	0	CpG
chr20_610401	chr20	610401	610600	ENST00000246080.4	TCF15	NM_004609.4	TCF15	-39.45	NA	1	0	0	1	1	1	0	CpG_tile
chr20_61254001	chr20	61254001	61254200	ENST00000614565.5	CDH4	XM_047439813.1	NA	-33.5	NA	0	0	1	1	0	1	0	tile
chr20_61331601	chr20	61331601	61331800	ENST00000617215.1	ENSG00000276786	XM_047439813.1	NA	-54.6	54.7	0	0	1	0	0	0	1	CpG
chr20_61971601	chr20	61971601	61971800	ENST00000408490.1	MIR1257	NR_031658.1	MIR1257	29.6	NA	0	0	0	0	1	1	0	CpG
chr20_62330801	chr20	62330801	62331000	ENST00000577688.1	MIR4758	NR_039915.2	MIR4758	57.1	NA	0	1	1	0	1	1	0	CpG
chr20_62575801	chr20	62575801	62576000	ENST00000583223.1	ENSG00000264490	NR_029676.1	MIR133A2	27.8	ns	1	1	0	1	0	0	0	CpG
chr20_63441601	chr20	63441601	63441800	ENST00000436263.1	KCNQ2-AS1	XR_937000.1	LOC105372721	-84	-93.5	0	0	1	1	0	0	0	CpG
chr21_10044401	chr21	10044401	10044600	ENST00000624662.1	ENSG00000280372	XR_951172.2	LOC105372733	-49.9	42.8	0	0	0	0	0	0	0	CpG
chr21_10343201	chr21	10343201	10343400	ENST00000667012.1	ENSG00000277693	NR_169270.1	BAGE2	36.2	-22.8	1	0	0	0	0	0	0	CpG
chr21_10382401	chr21	10382401	10382600	ENST00000474011.5	ENSG00000290523	NR_169270.1	BAGE2	-97.6	NA	0	0	0	0	0	0	0	CpG
chr21_10405401	chr21	10405401	10405600	ENST00000474011.5	ENSG00000290523	NR_169270.1	BAGE2	31.2	ns	0	0	0	0	1	1	0	CpG
chr21_10517401	chr21	10517401	10517600	ENST00000622113.4	TPTE	NM_001290224.2	TPTE	-32.7	-45.4	0	0	1	0	0	0	0	CpG
chr21_10627401	chr21	10627401	10627600	ENST00000622028.1	IGHV1OR21-1	NM_199261.4	TPTE	35.2	55.1	0	0	0	0	1	0	0	CpG
chr21_10627601	chr21	10627601	10627800	ENST00000622028.1	IGHV1OR21-1	NM_199261.4	TPTE	-42.5	44.4	0	0	0	0	1	1	0	CpG
chr21_14027001	chr21	14027001	14027200	ENST00000690295.1	ENSG00000224905	NR_188593.1	NA	-39.2	67.5	1	0	0	1	0	1	0	CpG
chr21_33070201	chr21	33070201	33070400	ENST00000382348.2	OLIG1	NM_138983.3	OLIG1	-28.1	-51.3	1	1	1	1	1	0	0	tile
chr21_33070601	chr21	33070601	33070800	ENST00000454622.2	ENSG00000227757	NM_138983.3	OLIG1	-26.1	-55.6	1	1	1	1	1	0	0	tile
chr21_34700201	chr21	34700201	34700400	ENST00000360731.7	CLIC6	XR_001755016.1	LOC107985515	-27.2	NA	0	0	1	0	0	0	0	tile
chr21_39512601	chr21	39512601	39512800	ENST00000698170.1	SH3BGR	NM_007341.3	SH3BGR	43.9	-49.3	0	0	1	0	0	0	0	CpG
chr21_8204001	chr21	8204001	8204200	ENST00000616420.1	MIR6724-1	NR_106782.1	MIR6724-1	-39.6	40.1	0	0	1	0	0	1	0	CpG
chr21_8206401	chr21	8206401	8206600	ENST00000610482.1	ENSG00000275664	NR_146144.1	RNA45SN2	-28.2	40.8	1	0	1	0	0	0	0	CpG
chr21_8206601	chr21	8206601	8206800	ENST00000610482.1	ENSG00000275664	NR_146144.1	RNA45SN2	-26.7	31.6	1	0	1	0	0	0	0	CpG
chr21_8207401	chr21	8207401	8207600	ENST00000615959.1	MIR3648-1	NR_037421.1	MIR3648-1	-26.2	26.5	1	0	1	0	0	0	0	CpG
chr21_8207601	chr21	8207601	8207800	ENST00000615959.1	MIR3648-1	NR_037421.1	MIR3648-1	-35.5	28.8	1	0	1	0	0	0	0	CpG
chr21_8208001	chr21	8208001	8208200	ENST00000615959.1	MIR3648-1	NR_037421.1	MIR3648-1	-25.5	25.4	1	0	1	0	0	0	0	CpG
chr21_8209601	chr21	8209601	8209800	ENST00000614492.1	ENSG00000277437	NR_146146.1	RNA18SN2	-29.4	28.2	1	0	1	0	0	0	0	CpG
chr21_8209801	chr21	8209801	8210000	ENST00000614492.1	ENSG00000277437	NR_146146.1	RNA18SN2	30.5	35.4	1	0	1	0	0	0	0	CpG
chr21_8210401	chr21	8210401	8210600	ENST00000631211.1	ENSG00000280800	NR_146146.1	RNA18SN2	-25.1	32.9	1	1	1	0	0	0	0	CpG
chr21_8211201	chr21	8211201	8211400	ENST00000631211.1	ENSG00000280800	NR_146147.1	RNA5-8SN2	-25.4	31.8	1	1	1	0	0	0	0	CpG
chr21_8211601	chr21	8211601	8211800	ENST00000631211.1	ENSG00000280800	NR_146147.1	RNA5-8SN2	-32.1	ns	1	0	1	0	0	0	0	CpG
chr21_8211801	chr21	8211801	8212000	ENST00000631211.1	ENSG00000280800	NR_146147.1	RNA5-8SN2	-31.6	-33.3	1	0	1	0	0	0	0	CpG
chr21_8213601	chr21	8213601	8213800	ENST00000612463.1	RNA5-8SN2	NR_146148.1	RNA28SN2	-26.6	NA	0	0	1	0	0	0	0	CpG
chr21_8213801	chr21	8213801	8214000	ENST00000612463.1	RNA5-8SN2	NR_146148.1	RNA28SN2	-27.2	36.8	0	0	1	0	0	0	0	CpG_tile
chr21_8214201	chr21	8214201	8214400	ENST00000612463.1	RNA5-8SN2	NR_146148.1	RNA28SN2	-28	29.4	0	0	1	0	0	0	0	CpG
chr21_8215201	chr21	8215201	8215400	ENST00000612463.1	RNA5-8SN2	NR_146148.1	RNA28SN2	-28.7	32.3	0	0	1	0	0	0	0	CpG
chr21_8217401	chr21	8217401	8217600	ENST00000612463.1	RNA5-8SN2	NR_146148.1	RNA28SN2	-28.4	30.5	0	0	1	0	0	1	0	CpG
chr21_8218601	chr21	8218601	8218800	ENST00000612463.1	RNA5-8SN2	NR_146148.1	RNA28SN2	-26.7	28.8	0	0	1	0	0	1	0	CpG
chr21_8218801	chr21	8218801	8219000	ENST00000612463.1	RNA5-8SN2	NR_146148.1	RNA28SN2	-28.2	28.6	0	0	1	0	0	1	0	CpG
chr21_8221601	chr21	8221601	8221800	ENST00000612463.1	RNA5-8SN2	NR_146148.1	RNA28SN2	-32.7	34.8	0	0	1	0	0	1	0	CpG
chr21_8235401	chr21	8235401	8235600	ENST00000651830.1	ENSG00000286155	XR_430342.5	CDC27P9	-28.6	35.4	1	1	0	0	0	1	0	CpG
chr21_8236401	chr21	8236401	8236600	ENST00000651830.1	ENSG00000286155	XR_430342.5	CDC27P9	-26.3	65.9	0	0	0	0	1	0	0	CpG
chr21_8237001	chr21	8237001	8237200	ENST00000651797.1	ENSG00000286252	XR_430342.5	CDC27P9	-27.1	37.3	1	0	0	0	0	1	0	CpG
chr21_8238601	chr21	8238601	8238800	ENST00000652328.1	ENSG00000286057	XR_430342.5	CDC27P9	-28.4	56.6	1	0	0	0	1	0	0	CpG
chr21_8239201	chr21	8239201	8239400	ENST00000652328.1	ENSG00000286057	XR_430342.5	CDC27P9	-25.1	63	1	0	0	0	0	1	0	CpG
chr21_8248201	chr21	8248201	8248400	ENST00000616483.1	MIR6724-2	NR_128715.1	MIR6724-2	-27.7	35.8	0	0	0	0	0	1	0	CpG
chr21_8250601	chr21	8250601	8250800	ENST00000618423.1	ENSG00000277671	NR_128715.1	MIR6724-2	-25	42.4	1	0	0	0	1	0	0	CpG
chr21_8250801	chr21	8250801	8251000	ENST00000618423.1	ENSG00000277671	NR_128715.1	MIR6724-2	-28.7	31.9	1	0	0	0	1	0	0	CpG
chr21_8251401	chr21	8251401	8251600	ENST00000618423.1	ENSG00000277671	NR_128715.1	MIR6724-2	-26.2	40.8	0	0	0	0	1	0	0	CpG
chr21_8251801	chr21	8251801	8252000	ENST00000618423.1	ENSG00000277671	NR_128715.1	MIR6724-2	-31.8	29	0	0	0	0	1	0	0	CpG
chr21_8253801	chr21	8253801	8254000	ENST00000629969.1	ENSG00000281383	NR_128715.1	MIR6724-2	-26.1	28.2	0	0	0	0	1	0	0	CpG
chr21_8254601	chr21	8254601	8254800	ENST00000629969.1	ENSG00000281383	NR_128715.1	MIR6724-2	-28.1	37.3	1	1	0	0	1	0	0	CpG
chr21_8255401	chr21	8255401	8255600	ENST00000629969.1	ENSG00000281383	NR_128715.1	MIR6724-2	-29.4	39	1	1	0	0	1	0	0	CpG
chr21_8255801	chr21	8255801	8256000	ENST00000629969.1	ENSG00000281383	NR_128715.1	MIR6724-2	-28.55	42.4	1	0	0	0	1	0	0	CpG_tile
chr21_8258001	chr21	8258001	8258200	ENST00000610460.1	5_8S_rRNA	NR_128715.1	MIR6724-2	-26.4	29	0	0	0	0	1	1	0	CpG
chr21_8259201	chr21	8259201	8259400	ENST00000610460.1	5_8S_rRNA	NR_128715.1	MIR6724-2	-40.5	37.1	0	0	0	0	0	1	0	CpG
chr21_8259401	chr21	8259401	8259600	ENST00000610460.1	5_8S_rRNA	NR_128715.1	MIR6724-2	-41.6	33.3	0	0	0	0	0	1	0	CpG
chr21_8388001	chr21	8388001	8388200	ENST00000622482.1	MIR6724-3	NR_128716.1	MIR6724-3	-38.1	30.4	1	0	1	0	1	0	0	CpG
chr21_8389601	chr21	8389601	8389800	ENST00000612139.1	ENSG00000274868	NR_146151.1	RNA45SN3	-28.1	36.8	1	0	1	0	1	0	0	CpG_tile
chr21_8390401	chr21	8390401	8390600	ENST00000612139.1	ENSG00000274868	NR_146151.1	RNA45SN3	-33.8	32.2	0	0	1	0	1	0	0	CpG
chr21_8390601	chr21	8390601	8390800	ENST00000612139.1	ENSG00000274868	NR_146151.1	RNA45SN3	-31.9	29.6	0	0	1	0	1	0	0	CpG
chr21_8392601	chr21	8392601	8392800	ENST00000625598.1	ENSG00000280614	NR_146152.1	RNA18SN3	-25.2	25.3	0	0	1	0	1	0	0	CpG
chr21_8394201	chr21	8394201	8394400	ENST00000625598.1	ENSG00000280614	NR_146153.1	RNA5-8SN3	-26.3	34	1	1	1	0	1	0	0	CpG
chr21_8394601	chr21	8394601	8394800	ENST00000625598.1	ENSG00000280614	NR_146153.1	RNA5-8SN3	-27	35.4	1	0	1	0	1	0	0	CpG
chr21_8394801	chr21	8394801	8395000	ENST00000625598.1	ENSG00000280614	NR_146153.1	RNA5-8SN3	-28.3	-28	1	0	1	0	1	0	0	CpG
chr21_8396801	chr21	8396801	8397000	ENST00000613359.1	RNA5-8SN3	NR_146154.1	RNA28SN3	-32.2	37.9	0	0	1	0	1	1	0	CpG
chr21_8397401	chr21	8397401	8397600	ENST00000613359.1	RNA5-8SN3	NR_146154.1	RNA28SN3	-25.1	33.8	0	0	1	0	0	1	0	CpG
chr21_8398001	chr21	8398001	8398200	ENST00000613359.1	RNA5-8SN3	NR_146154.1	RNA28SN3	-39.2	37.1	0	0	1	0	0	1	0	CpG
chr21_8398201	chr21	8398201	8398400	ENST00000613359.1	RNA5-8SN3	NR_146154.1	RNA28SN3	-32.5	39.2	0	0	1	0	0	1	0	CpG
chr21_8400401	chr21	8400401	8400600	ENST00000613359.1	RNA5-8SN3	NR_146154.1	RNA28SN3	-33	37.5	0	0	1	0	0	0	0	CpG
chr21_8401601	chr21	8401601	8401800	ENST00000613359.1	RNA5-8SN3	NR_146154.1	RNA28SN3	-29.2	29.5	0	0	1	0	0	0	0	CpG
chr21_8401801	chr21	8401801	8402000	ENST00000613359.1	RNA5-8SN3	NR_146154.1	RNA28SN3	-28.5	29.7	0	0	1	0	0	0	0	CpG
chr21_8404601	chr21	8404601	8404800	ENST00000613359.1	RNA5-8SN3	NR_146154.1	RNA28SN3	-30.9	35.1	0	0	1	0	0	1	0	CpG
chr21_8410401	chr21	8410401	8410600	ENST00000650962.1	ENSG00000286267	NR_146154.1	RNA28SN3	-48.9	54.9	0	1	1	0	0	0	0	CpG
chr21_8417801	chr21	8417801	8418000	ENST00000650962.1	ENSG00000286267	XR_430343.5	CDC27P10	-28.8	37.5	1	1	1	0	0	1	0	CpG
chr21_8418801	chr21	8418801	8419000	ENST00000650962.1	ENSG00000286267	XR_430343.5	CDC27P10	-36.6	65.8	0	0	1	0	1	0	0	CpG
chr21_8419401	chr21	8419401	8419600	ENST00000652246.1	ENSG00000286146	XR_430343.5	CDC27P10	-29.2	36.9	0	0	1	0	0	1	0	CpG
chr21_8421601	chr21	8421601	8421800	ENST00000652151.1	ENSG00000286054	XR_430343.5	CDC27P10	-25.3	56.6	1	0	1	0	1	0	0	CpG
chr21_8427201	chr21	8427201	8427400	ENST00000652229.1	ENSG00000286178	XR_430343.5	CDC27P10	-27.3	55	0	0	1	0	0	1	0	CpG
chr21_8433601	chr21	8433601	8433800	ENST00000619112.1	ENSG00000278775	NR_145819.1	RNA45SN1	-27.7	44.6	1	0	1	0	1	0	0	CpG
chr21_8433801	chr21	8433801	8434000	ENST00000619112.1	ENSG00000278775	NR_145819.1	RNA45SN1	-26.9	31.8	1	0	1	0	1	0	0	CpG_tile
chr21_8434601	chr21	8434601	8434800	ENST00000619112.1	ENSG00000278775	NR_145819.1	RNA45SN1	-33.1	33	0	0	1	0	1	0	0	CpG
chr21_8434801	chr21	8434801	8435000	ENST00000619112.1	ENSG00000278775	NR_162111.1	MIR10396B	-30.1	33.1	0	0	1	0	1	0	0	CpG
chr21_8436801	chr21	8436801	8437000	ENST00000627981.1	ENSG00000281181	NR_145820.1	RNA18SN1	-28.5	26.5	0	0	1	0	1	0	0	CpG
chr21_8437801	chr21	8437801	8438000	ENST00000627981.1	ENSG00000281181	NR_145820.1	RNA18SN1	-25.5	31	1	1	1	0	1	0	0	CpG
chr21_8438401	chr21	8438401	8438600	ENST00000627981.1	ENSG00000281181	NR_145821.1	RNA5-8SN1	-30.8	33	1	1	1	0	1	0	0	CpG
chr21_8438801	chr21	8438801	8439000	ENST00000627981.1	ENSG00000281181	NR_145821.1	RNA5-8SN1	-26.5	35.8	1	0	1	0	1	0	0	CpG
chr21_8439001	chr21	8439001	8439200	ENST00000627981.1	ENSG00000281181	NR_145821.1	RNA5-8SN1	-25.3	33.2	1	0	1	0	1	0	0	CpG
chr21_8441001	chr21	8441001	8441200	ENST00000619471.1	RNA5-8SN1	NR_145822.1	RNA28SN1	-31.8	33	0	0	1	0	1	1	0	CpG
chr21_8441201	chr21	8441201	8441400	ENST00000619471.1	RNA5-8SN1	NR_145822.1	RNA28SN1	-38.8	36.7	0	0	1	0	0	1	0	CpG
chr21_8441601	chr21	8441601	8441800	ENST00000619471.1	RNA5-8SN1	NR_145822.1	RNA28SN1	-25.5	33.1	0	0	1	0	0	1	0	CpG
chr21_8442201	chr21	8442201	8442400	ENST00000619471.1	RNA5-8SN1	NR_145822.1	RNA28SN1	-25.1	32.4	0	0	1	0	0	1	0	CpG
chr21_8442401	chr21	8442401	8442600	ENST00000619471.1	RNA5-8SN1	NR_145822.1	RNA28SN1	-30.7	32.2	0	0	1	0	0	1	0	CpG
chr21_8442601	chr21	8442601	8442800	ENST00000619471.1	RNA5-8SN1	NR_145822.1	RNA28SN1	-30.1	30	0	0	1	0	0	1	0	CpG
chr21_8444601	chr21	8444601	8444800	ENST00000619471.1	RNA5-8SN1	NR_145822.1	RNA28SN1	-34.2	42.5	0	0	1	0	0	1	0	CpG
chr21_8446001	chr21	8446001	8446200	ENST00000619471.1	RNA5-8SN1	NR_145822.1	RNA28SN1	-27.3	25.8	0	0	1	0	0	1	0	CpG
chr21_8446201	chr21	8446201	8446400	ENST00000619471.1	RNA5-8SN1	NR_145822.1	RNA28SN1	-25.8	40.2	0	0	1	0	1	1	0	CpG
chr21_8448801	chr21	8448801	8449000	ENST00000619471.1	RNA5-8SN1	NR_145822.1	RNA28SN1	-31.2	34.9	0	0	1	0	0	1	0	CpG
chr21_8462401	chr21	8462401	8462600	ENST00000652220.1	ENSG00000286149	NR_145822.1	RNA28SN1	-28.2	38.4	1	1	0	0	0	1	0	CpG
chr21_8463201	chr21	8463201	8463400	ENST00000652220.1	ENSG00000286149	NR_145822.1	RNA28SN1	-36.5	64.3	1	0	0	0	1	1	0	CpG
chr21_8464001	chr21	8464001	8464200	ENST00000651130.1	ENSG00000286032	NR_145822.1	RNA28SN1	-27.5	36.2	0	0	0	0	0	1	0	CpG
chr21_8466801	chr21	8466801	8467000	ENST00000651001.1	ENSG00000286091	NR_145822.1	RNA28SN1	-26.1	64.1	1	0	0	0	0	1	0	CpG
chr21_8986601	chr21	8986601	8986800	ENST00000581792.1	MIR3648-2	NR_128711.1	MIR3648-2	-32.2	29.3	1	0	0	0	1	1	0	CpG
chr21_9752001	chr21	9752001	9752200	ENST00000620684.1	U1	XR_007067818.1	NA	39.8	30.5	0	0	0	0	0	0	0	CpG
chr22_11025001	chr22	11025001	11025200	ENST00000624155.2	ENSG00000279973	NR_132320.1	FRG1FP	-34.6	43.1	0	0	0	0	0	0	0	CpG
chr22_12693601	chr22	12693601	12693800	ENST00000657566.1	ENSG00000290397	XR_002958734.2	LOC105379428	-27.5	45.9	0	0	0	0	1	1	1	CpG
chr22_18529801	chr22	18529801	18530000	ENST00000613597.1	TMEM191B	XR_951236.3	TMEM191B	-33.3	82.9	1	1	1	0	1	0	0	tile
chr22_19169401	chr22	19169401	19169600	ENST00000565162.3	LINC01311	NR_103767.1	LINC01311	-37.5	48.5	0	0	0	1	1	1	0	CpG
chr22_20431201	chr22	20431201	20431400	ENST00000622235.5	SCARF2	XM_047441585.1	NA	-27.1	NA	0	1	1	1	1	0	1	tile
chr22_30205201	chr22	30205201	30205400	ENST00000432360.2	ENSG00000225676	NR_188588.1	NA	-54	-61.5	0	0	1	1	0	0	0	CpG
chr22_31397201	chr22	31397201	31397400	ENST00000331457.9	DRG1	NM_004147.4	DRG1	62.2	-67.4	0	0	0	0	0	1	0	CpG
chr22_37420001	chr22	37420001	37420200	ENST00000402918.7	ELFN2	NR_110512.2	ELFN2	-25.9	-40.4	0	0	1	1	1	0	0	tile
chr22_37802401	chr22	37802401	37802600	ENST00000340857.4	H1-0	NM_005318.4	H1-0	-30.9	66	0	0	0	1	1	1	0	tile
chr22_49838201	chr22	49838201	49838400	ENST00000666898.1	ENSG00000260613	NR_188599.1	NA	33.3	-33.3	1	0	1	0	0	0	0	CpG
chr3_124048601	chr3	124048601	124048800	ENST00000682861.1	KALRN	XM_006713810.4	KALRN	-26.2	NA	0	0	1	0	0	0	0	CpG
chr3_124283401	chr3	124283401	124283600	ENST00000612737.1	MIR6083	XM_047449164.1	NA	-36	100	0	0	1	1	0	0	1	CpG
chr3_126535201	chr3	126535201	126535400	ENST00000319340.7	CHST13	NM_152889.3	CHST13	-26.9	68.3	0	0	1	0	0	0	0	CpG
chr3_127914801	chr3	127914801	127915000	ENST00000405109.5	KBTBD12	NM_207335.4	KBTBD12	-34.5	-78.5	1	0	0	0	0	1	0	CpG
chr3_128433201	chr3	128433201	128433400	ENST00000471626.1	DNAJB8-AS1	XR_007096075.1	NA	-27.4	45.3	0	0	0	1	1	1	0	tile
chr3_128614001	chr3	128614001	128614200	ENST00000296255.8	RPN1	XR_007096077.1	NA	-51.6	NA	0	0	0	0	0	0	0	CpG
chr3_128988401	chr3	128988401	128988600	ENST00000515659.1	CFAP92	NM_001348523.2	CFAP92	-40.5	NA	0	0	1	1	0	0	0	CpG
chr3_131362001	chr3	131362001	131362200	ENST00000662294.1	NUDT16-DT	NR_027766.1	NUDT16L2P	-27.8	-65	1	0	1	1	1	0	0	tile
chr3_138945001	chr3	138945001	138945200	ENST00000495287.1	LINC01391	NR_121649.1	LINC01391	-25.6	-29.6	1	1	0	1	1	0	0	tile
chr3_139539801	chr3	139539801	139540000	ENST00000492918.1	RBP1	NM_001130992.3	RBP1	-34.1	NA	1	1	1	1	1	1	0	tile
chr3_142115401	chr3	142115401	142115600	ENST00000383877.1	RNU6-425P	XM_047448779.1	NA	-35.6	NA	0	0	1	1	0	0	0	CpG
chr3_143120801	chr3	143120801	143121000	ENST00000309575.5	CHST2	NM_004267.5	CHST2	-26.7	-43.9	0	1	0	1	1	0	0	tile
chr3_153222601	chr3	153222601	153222800	ENST00000702860.1	ENSG00000290079	XR_924592.3	LOC105374164	29.3	NA	1	0	0	1	0	0	0	CpG
chr3_159878401	chr3	159878401	159878600	ENST00000482804.1	SCHIP1	XR_007096145.1	NA	-38.9	28.8	0	0	1	0	0	0	0	tile
chr3_170221401	chr3	170221401	170221600	ENST00000295797.5	PRKCI	XM_047448574.1	NA	-44.4	NA	1	0	0	0	0	1	0	CpG
chr3_195713001	chr3	195713001	195713200	ENST00000625665.1	MUC20-OT1	NM_001282506.2	MUC20	-30	55.1	0	0	1	0	0	0	0	CpG
chr3_196639601	chr3	196639601	196639800	ENST00000328557.5	NRROS	NM_198565.3	NRROS	-26.6	NA	1	1	0	1	1	0	0	tile
chr3_37275601	chr3	37275601	37275800	ENST00000604992.2	GOLGA4-AS1	NR_149029.1	GOLGA4-AS1	-27	NA	0	0	1	0	0	0	0	tile
chr3_42263401	chr3	42263401	42263600	ENST00000434608.1	CCK	NM_001174138.3	CCK	-36.6	76.7	1	1	1	1	1	1	1	tile
chr3_43894601	chr3	43894601	43894800	ENST00000605537.1	ENSG00000271192	XR_001740673.1	LOC107986081	-26.7	-61	0	0	0	1	0	0	0	tile
chr3_4867801	chr3	4867801	4868000	ENST00000693140.1	ENSG00000235978	XR_007095794.1	NA	-36.4	-54.2	1	1	1	1	0	1	0	CpG
chr3_57155001	chr3	57155001	57155200	ENST00000296318.12	IL17RD	XR_940865.3	LOC105377101	-29.6	NA	0	0	1	1	0	0	0	CpG
chr3_57748001	chr3	57748001	57748200	ENST00000295951.7	SLMAP	XM_047448896.1	NA	-52.1	44.4	0	0	0	0	0	0	0	CpG
chr3_64445201	chr3	64445201	64445400	ENST00000659263.1	PRICKLE2-DT	NR_183712.1	PRIKLE2	-44	63.9	1	1	1	1	1	0	0	CpG_tile
chr3_75668801	chr3	75668801	75669000	ENST00000669013.2	LINC00960	NR_040005.1	LINC00960	30.9	35	0	0	0	0	1	1	0	CpG
chr3_75669601	chr3	75669601	75669800	ENST00000669013.2	LINC00960	NR_040005.1	LINC00960	30.2	33.5	0	0	0	1	1	0	0	CpG
chr3_99876201	chr3	99876201	99876400	ENST00000383694.3	FILIP1L	NM_014890.4	FILIP1L	-29.3	81.4	1	1	1	1	1	0	0	tile
chr4_107372201	chr4	107372201	107372400	ENST00000516661.1	RNU6-551P	NR_188366.1	NA	-25.4	NA	0	0	0	0	0	0	0	tile
chr4_11369001	chr4	11369001	11369200	ENST00000384983.1	MIR572	NR_030298.1	MIR572	-32.7	NA	1	0	0	1	1	0	0	tile
chr4_119406201	chr4	119406201	119406400	ENST00000567343.1	ENSG00000260091	NR_037596.1	LINC01061	28	NA	0	0	0	0	0	0	0	CpG
chr4_122891201	chr4	122891201	122891400	ENST00000653767.1	ENSG00000273007	XR_007058262.1	NA	-31.2	27.7	0	0	1	0	0	0	0	tile
chr4_127964201	chr4	127964201	127964400	ENST00000641590.1	MFSD8	NM_001371595.1	MFSD8	26.8	NA	1	0	1	0	0	1	1	tile
chr4_133152601	chr4	133152601	133152800	ENST00000618019.1	PCDH10	NM_020815.3	PCDH10	-26.2	28.3	0	1	1	1	0	1	0	tile
chr4_136761601	chr4	136761601	136761800	ENST00000623688.1	ENSG00000279749	XR_007058482.1	NA	25.6	41.5	0	0	0	0	0	0	0	CpG
chr4_139892601	chr4	139892601	139892800	ENST00000702521.1	ENSG00000290022	XR_007058279.1	NA	-36	-90.7	0	0	1	0	0	0	0	CpG
chr4_147255201	chr4	147255201	147255400	ENST00000408442.1	MIR548G	NR_031662.1	MIR548G	40.9	NA	0	0	0	0	0	0	0	CpG
chr4_150087001	chr4	150087001	150087200	ENST00000302176.8	DCLK2	XR_007096380.1	NA	-41.1	71.6	0	0	1	0	0	0	1	CpG
chr4_152937201	chr4	152937201	152937400	ENST00000685840.2	ENSG00000287642	NR_136614.1	LOC729870	-31	69.5	1	0	1	1	1	0	0	tile
chr4_155208801	chr4	155208801	155209000	ENST00000506608.1	NPY2R	NM_000910.4	NPY2R	-26.5	NA	1	1	0	1	1	0	0	tile
chr4_17001401	chr4	17001401	17001600	ENST00000511735.1	ENSG00000249998	XR_925441.3	LOC105374507	-50.6	NA	0	0	1	0	0	0	0	CpG
chr4_183659001	chr4	183659001	183659200	ENST00000510968.5	RWDD4	XM_047449748.1	NA	-30.2	NA	1	1	0	1	1	0	1	tile
chr4_190022601	chr4	190022601	190022800	ENST00000504750.6	FRG2	NM_001286820.2	FRG2	-30.5	39.5	0	0	0	1	1	0	0	CpG
chr4_190080401	chr4	190080401	190080600	ENST00000630918.1	DBET	NR_121644.1	DBET	-31.8	ns	0	0	0	0	1	0	0	CpG
chr4_190081001	chr4	190081001	190081200	ENST00000630918.1	DBET	NR_121644.1	DBET	32.8	33.4	0	0	0	0	1	0	0	CpG
chr4_190082001	chr4	190082001	190082200	ENST00000630918.1	DBET	NR_121644.1	DBET	27.7	31.3	0	0	0	0	1	0	0	CpG
chr4_190085201	chr4	190085201	190085400	ENST00000630918.1	DBET	NR_121644.1	DBET	27.2	25.5	0	0	0	0	1	0	0	CpG
chr4_190086001	chr4	190086001	190086200	ENST00000630918.1	DBET	NR_121644.1	DBET	26.3	29.8	0	0	0	0	1	0	0	CpG
chr4_190088401	chr4	190088401	190088600	ENST00000630918.1	DBET	NR_121644.1	DBET	30.8	33.6	0	0	0	0	1	0	0	CpG
chr4_25863001	chr4	25863001	25864000	ENST00000502949.5	SEL1L3	XM_024453953.2	SEL1L3	-27	NA	1	1	1	1	1	1	0	tile1000
chr4_26359601	chr4	26359601	26359800	ENST00000504907.5	RBPJ	NM_001374403.1	RBPJ	-32.1	NA	0	0	1	0	1	1	0	tile
chr4_3340801	chr4	3340801	3341000	ENST00000382788.7	RGS12	XM_047416057.1	NA	-50.3	NA	0	0	1	1	0	1	0	CpG
chr4_3341001	chr4	3341001	3341200	ENST00000382788.7	RGS12	XM_047416057.1	NA	-52.7	NA	0	0	1	1	0	1	0	CpG
chr4_47565001	chr4	47565001	47565200	ENST00000508081.1	ENSG00000248254	XR_007058109.1	NA	-30.05	NA	0	0	1	0	0	0	0	CpG_tile
chr4_47565201	chr4	47565201	47565400	ENST00000508081.1	ENSG00000248254	XR_007058109.1	NA	-37.9	-28.1	0	0	1	1	0	0	0	CpG
chr4_4856401	chr4	4856401	4856600	ENST00000382723.5	MSX1	NM_002448.3	MSX1	-27.6	70	0	0	0	1	0	1	0	tile
chr4_4857001	chr4	4857001	4857200	ENST00000382723.5	MSX1	NM_002448.3	MSX1	-27.3	72.3	0	0	0	1	1	1	0	tile
chr4_54356401	chr4	54356401	54356600	ENST00000508241.1	ENSG00000248518	NR_147160.1	LINC02283	-38.1	45.5	0	0	0	1	0	0	0	CpG
chr4_76586001	chr4	76586001	76586200	ENST00000637109.1	MIR548AH	NR_039655.1	MIR548AH	-30.2	NA	0	0	1	1	1	1	1	tile
chr4_76939001	chr4	76939001	76939200	ENST00000687782.1	ENSG00000289586	XR_001741738.2	LOC105377294	-36.2	NA	0	0	1	0	0	0	0	CpG
chr4_9153201	chr4	9153201	9153400	ENST00000668176.1	ENSG00000288075	XR_007058021.1	NA	-29.1	85.1	1	0	0	1	1	0	0	tile
chr4_9218601	chr4	9218601	9218800	ENST00000415041.1	USP17L12	NM_001256853.1	USP17L12	-30.3	NA	0	0	1	0	0	0	0	CpG
chr4_9251801	chr4	9251801	9252000	ENST00000515566.1	USP17L19	NM_001256860.1	USP17L19	-32.2	52.4	0	0	1	0	0	0	0	CpG
chr4_997201	chr4	997201	997400	ENST00000622731.4	SLC26A1	XM_047416476.1	NA	-33.1	73.1	0	0	1	1	1	0	0	tile
chr5_115175801	chr5	115175801	115176000	ENST00000514154.1	TRIM36	XM_017009621.3	TRIM36	-39.9	NA	0	0	1	0	0	0	0	CpG
chr5_127073401	chr5	127073401	127073600	ENST00000607731.5	C5orf63	NR_170932.1	C5orf63	-30.1	77.5	1	1	1	1	0	0	1	tile
chr5_128965001	chr5	128965001	128965200	ENST00000262462.9	SLC27A6	NM_001317984.2	SLC27A6	-29.8	39.6	1	0	0	1	1	1	0	tile
chr5_128965401	chr5	128965401	128965600	ENST00000262462.9	SLC27A6	NM_001017372.3	SLC27A6	-27.7	76.3	1	1	0	1	1	0	1	tile
chr5_13907201	chr5	13907201	13907400	ENST00000265104.5	DNAH5	XM_017009179.3	DNAH5	35.8	-40.6	0	0	1	0	0	0	0	CpG
chr5_1395601	chr5	1395601	1395800	ENST00000624349.1	ENSG00000279908	NR_125810.1	LINC01511	-37	NA	0	0	1	0	0	0	0	CpG
chr5_145058601	chr5	145058601	145058800	ENST00000659832.1	ENSG00000251031	XR_001742911.2	LOC105378211	-28.8	28.8	0	0	1	0	0	0	0	CpG
chr5_173238401	chr5	173238401	173238600	ENST00000424406.2	NKX2-5	XM_017009071.3	NKX2-5	-27.2	34.6	0	0	0	1	1	0	0	tile
chr5_176193801	chr5	176193801	176194000	ENST00000508056.5	ENSG00000283235	NR_036494.1	LOC643201	31.1	NA	0	0	1	1	0	1	0	CpG
chr5_178589801	chr5	178589801	178590000	ENST00000390654.8	COL23A1	XM_006714933.4	COL23A1	-41.8	NA	1	1	1	1	1	0	1	tile
chr5_178896401	chr5	178896401	178896600	ENST00000361362.7	ZFP2	NM_030613.4	ZFP2	-29.4	44.8	1	0	1	1	1	1	0	CpG
chr5_3392401	chr5	3392401	3392600	ENST00000512521.1	LINC02162	NR_147000.1	LINC02162	38.1	-83.3	0	0	0	0	0	0	0	CpG
chr5_70042601	chr5	70042601	70042800	ENST00000511812.5	SMN2	XM_047418006.1	NA	34.3	NA	0	1	0	0	0	0	0	CpG
chr6_10417201	chr6	10417201	10417400	ENST00000482890.6	TFAP2A	NM_001372066.1	TFAP2A	-39.5	-48	0	0	1	1	1	0	0	CpG_tile
chr6_10611401	chr6	10611401	10611600	ENST00000265012.5	GCNT2	NM_145655.4	GCNT2	37.2	-55.2	0	0	1	0	0	0	0	CpG
chr6_108117001	chr6	108117001	108118000	ENST00000441184.1	OSTM1-AS1	XR_007059695.1	NA	-26.5	NA	0	0	1	1	1	1	0	tile1000
chr6_127118801	chr6	127118801	127119000	ENST00000368317.3	RSPO3	NM_032784.5	RSPO3	-27.7	61.6	1	1	0	1	1	1	1	tile
chr6_129998201	chr6	129998201	129998400	ENST00000361794.7	L3MBTL3	NM_001007102.4	L3MBTL3	-63	80.6	0	0	0	0	0	0	0	CpG
chr6_149451401	chr6	149451401	149451600	ENST00000409948.1	ZC3H12D	NM_207360.3	ZC3H12D	-51.7	-37.9	0	1	1	1	1	0	0	CpG
chr6_19321801	chr6	19321801	19322000	ENST00000443504.1	ENSG00000231662	XR_926561.3	LOC105374961	39.2	NA	1	0	0	0	0	0	0	CpG
chr6_26271201	chr6	26271201	26271400	ENST00000614378.2	H3C8	NM_003534.3	H3C8	-28.4	37.4	1	1	1	1	1	1	0	tile
chr6_27792801	chr6	27792801	27793000	ENST00000377401.4	H2BC13	NM_003519.4	H2BC13	39.4	56.2	0	0	0	1	0	0	1	CpG
chr6_27856801	chr6	27856801	27857000	ENST00000613174.2	H2AC16	NM_003511.3	H2AC16	-40.4	29.8	0	0	0	0	0	0	0	CpG
chr6_28866601	chr6	28866601	28866800	ENST00000440244.1	LINC01623	NR_033379.1	LINC01623	-26.9	81.6	0	0	0	1	0	0	0	tile_tile1000
chr6_28896001	chr6	28896001	28896200	ENST00000444986.1	HCG14	NR_104117.1	HCG14	-25.3	NA	1	0	0	0	0	1	0	tile
chr6_29828001	chr6	29828001	29828200	ENST00000376818.7	HLA-G	NM_001384290.1	HLA-G	-26.1	NA	1	1	1	1	1	0	0	tile
chr6_3231401	chr6	3231401	3231600	ENST00000380306.8	PSMG4	NR_147505.1	LOC100422781	37.4	-71.1	1	0	0	1	1	0	0	tile
chr6_33213601	chr6	33213601	33213800	ENST00000374656.5	RING1	NM_002931.4	RING1	-26.6	46.6	0	0	0	1	0	1	0	tile
chr6_34818001	chr6	34818001	34818200	ENST00000383990.1	Y_RNA	NM_017754.4	UHRF1BP1	-39.1	NA	0	0	1	0	0	0	0	CpG
chr6_35274801	chr6	35274801	35275000	ENST00000339411.5	ZNF76	XM_047419303.1	NA	-46.9	-38.8	0	0	1	0	0	0	0	CpG
chr6_37420801	chr6	37420801	37421000	ENST00000373451.9	CMTR1	XM_047418462.1	NA	-27.9	NA	0	0	0	0	0	0	0	tile
chr6_4461001	chr6	4461001	4461200	ENST00000648679.1	ENSG00000285694	XR_007059419.1	NA	38.2	NA	0	0	1	1	0	0	0	CpG
chr6_4628201	chr6	4628201	4628400	ENST00000380106.4	KU-MEL-3	NR_122107.1	KU-MEL-3	33.4	NA	0	0	0	0	0	0	0	CpG
chr6_6725001	chr6	6725001	6725200	ENST00000655459.1	ENSG00000288046	XR_002956321.2	LOC101928047	-29.5	NA	1	1	1	1	0	0	0	tile
chr6_73273601	chr6	73273601	73273800	ENST00000421315.2	KHDC1-AS1	NR_173132.1	NA	30	28.1	0	0	1	0	0	0	0	CpG
chr6_83708401	chr6	83708401	83708600	ENST00000369694.7	SNAP91	NM_001376682.1	SNAP91	-31.4	NA	1	0	1	1	1	0	0	tile
chr6_84773601	chr6	84773601	84773800	ENST00000660317.1	ENSG00000287294	XR_007059927.1	NA	-26.9	-34.2	0	0	0	1	1	0	0	tile
chr6_856601	chr6	856601	856800	ENST00000620188.1	ENSG00000276687	NR_110853.1	LOC101927691	-32.9	NA	0	0	0	0	0	0	0	CpG
chr6_89118001	chr6	89118001	89118200	ENST00000452027.3	SRSF12	XM_047418223.1	NA	-27.3	NA	1	1	0	1	1	0	0	CpG
chr7_102690001	chr7	102690001	102690200	ENST00000639209.1	ENSG00000279168	XR_007060461.1	NA	-45.1	42.9	0	0	0	0	1	0	0	tile
chr7_128032201	chr7	128032201	128032400	ENST00000249363.4	LRRC4	XM_011516461.4	LRRC4	-28	NA	1	0	1	1	1	0	0	tile
chr7_128869601	chr7	128869601	128869800	ENST00000609480.4	ATP6V1FNB	NM_001195150.3	ATP6V1FNB	-26.9	40.9	0	1	0	1	1	0	1	tile
chr7_1298401	chr7	1298401	1298600	ENST00000453798.1	ENSG00000233082	NM_001080461.3	UNCX	-39.6	50.9	0	0	0	0	0	1	0	CpG
chr7_140477601	chr7	140477601	140477800	ENST00000480552.5	MKRN1	XM_047420099.1	NA	-25.2	25.6	0	0	1	1	0	1	0	tile
chr7_150112001	chr7	150112001	150112200	ENST00000668792.1	ENSG00000241449	XM_047420750.1	NA	-56.3	NA	0	0	0	0	0	0	0	CpG
chr7_150474201	chr7	150474201	150474400	ENST00000307271.4	GIMAP8	XM_005249950.5	GIMAP8	-42.7	NA	0	1	0	0	0	0	0	CpG
chr7_152834401	chr7	152834401	152834600	ENST00000397282.2	ACTR3B	NR_146947.2	ACTR3B	-50.7	NA	0	0	1	0	0	0	0	CpG
chr7_153318401	chr7	153318401	153318600	ENST00000649319.1	ENSG00000285524	XR_928187.3	LOC105375577	39.8	46.3	0	0	0	0	0	0	0	CpG
chr7_155169401	chr7	155169401	155169600	ENST00000364196.1	RN7SKP280	XR_928221.1	LOC105375584	-53	NA	0	0	0	1	0	0	0	CpG
chr7_155350401	chr7	155350401	155350600	ENST00000378120.5	BLACE	XR_001745442.1	LOC105375592	37.6	NA	0	0	0	0	1	0	0	CpG
chr7_155350601	chr7	155350601	155350800	ENST00000378120.5	BLACE	XR_001745442.1	LOC105375592	29.3	NA	0	0	0	0	1	0	0	CpG
chr7_158158401	chr7	158158401	158158600	ENST00000436489.1	ENSG00000231980	XM_017012475.1	PTPRN2	-43.9	NA	0	0	1	0	1	1	0	CpG
chr7_158278601	chr7	158278601	158278800	ENST00000690805.1	ENSG00000289418	XM_017012475.1	PTPRN2	-48.1	ns	0	0	1	0	0	0	0	CpG
chr7_27102001	chr7	27102001	27102200	ENST00000222718.7	HOXA2	NM_006735.4	HOXA2	-30.4	NA	1	1	1	1	0	1	0	tile
chr7_29483001	chr7	29483001	29483200	ENST00000424025.5	CHN2	NM_001293081.2	CHN2	-31.8	34.3	0	0	1	0	0	0	0	tile
chr7_30820001	chr7	30820001	30820200	ENST00000440376.1	ENSG00000229263	NM_032222.3	MINDY4	-25.7	33	0	0	1	0	0	0	0	tile
chr7_4245601	chr7	4245601	4245800	ENST00000639380.1	ENSG00000283991	NR_158215.1	LOC105375131	-26.1	NA	0	1	1	1	0	0	0	tile
chr7_44082401	chr7	44082401	44082600	ENST00000335195.10	POLM	NR_104299.2	POLM	-25.5	NA	1	1	0	1	1	0	1	tile
chr7_44605801	chr7	44605801	44606000	ENST00000439616.6	OGDH	NM_002541.4	OGDH	-28.7	38.3	1	0	0	0	0	1	0	tile
chr7_54239801	chr7	54239801	54240000	ENST00000657889.1	ENSG00000287953	NR_120516.1	LINC01445	31	74	0	0	1	0	0	0	0	CpG
chr7_66044001	chr7	66044001	66044200	ENST00000304874.14	ASL	XR_002956511.2	LOC105375336	-49.3	-45.8	0	0	0	1	1	1	0	CpG
chr7_6729401	chr7	6729401	6729600	ENST00000348899.7	ENSG00000290835	NR_173149.1	NA	-51.2	57.7	1	0	1	1	0	1	0	CpG
chr7_69334201	chr7	69334201	69334400	ENST00000670444.1	ENSG00000225718	XR_927649.3	LOC105375345	-36.7	NA	0	0	0	0	0	0	0	CpG_tile
chr7_73624201	chr7	73624201	73624400	ENST00000414749.6	MLXIPL	XM_011516277.2	MLXIPL	-30.2	58.5	1	1	0	0	1	0	0	tile
chr7_82727201	chr7	82727201	82727400	ENST00000618073.1	PCLO	XR_927712.1	LOC105375376	-25.7	38.2	0	0	0	0	0	0	0	tile
chr7_87476201	chr7	87476201	87476400	ENST00000359206.8	ABCB4	XR_001744810.3	ABCB4	-29	NA	1	0	0	1	0	1	0	CpG
chr7_87631401	chr7	87631401	87631600	ENST00000493037.5	RUNDC3B	NM_001394228.1	RUNDC3B	37	27.2	0	0	1	0	0	0	0	CpG
chr7_88195601	chr7	88195601	88195800	ENST00000520993.1	SRI-AS1	XR_007060419.1	NA	33.3	27.3	0	0	1	0	0	0	0	CpG
chr8_108072401	chr8	108072401	108072600	ENST00000517939.5	RSPO2	NM_001317942.2	RSPO2	-52.4	55.1	0	0	1	0	0	0	0	CpG
chr8_120125001	chr8	120125001	120125200	ENST00000297848.8	COL14A1	NM_001413493.1	NA	-31.6	NA	1	1	1	1	1	1	0	tile
chr8_120811601	chr8	120811601	120811800	ENST00000517992.2	SNTB1	NM_021021.4	SNTB1	-44.4	45.9	1	1	0	1	1	0	0	tile
chr8_127832401	chr8	127832401	127832600	ENST00000521122.2	PVT1	NR_031609.1	MIR1204	-49.2	-34.6	0	0	1	0	0	0	0	CpG
chr8_132463801	chr8	132463801	132464000	ENST00000521134.6	KCNQ3	XM_011517026.3	KCNQ3	-60	NA	0	0	1	0	0	0	0	CpG
chr8_137323401	chr8	137323401	137323600	ENST00000383951.1	RNU6-144P	NR_125428.1	LOC101927915	-40.2	43.4	0	0	0	0	0	0	0	CpG
chr8_140650201	chr8	140650201	140650400	ENST00000522950.1	PTK2	XM_011516968.3	37469.0	-54	79.9	0	0	0	0	0	0	1	CpG
chr8_141205801	chr8	141205801	141206000	ENST00000523308.5	DENND3	XR_007061124.1	NA	-39.3	45.8	0	0	0	1	1	0	0	CpG
chr8_141329401	chr8	141329401	141329600	ENST00000523604.1	ENSG00000254291	NR_024441.1	LINC01300	-39.4	NA	0	0	0	0	0	0	0	CpG
chr8_141917601	chr8	141917601	141917800	ENST00000408841.2	MIR1302-7	XR_007061160.1	NA	-38.9	-75.5	0	0	0	0	0	0	0	CpG
chr8_143080801	chr8	143080801	143081000	ENST00000562505.2	LY6L	NM_001368160.2	LY6L	-25.4	39.5	1	0	1	0	0	0	0	CpG
chr8_143276001	chr8	143276001	143276200	ENST00000519852.5	MINCR	NR_120682.1	MINCR	-58.4	-42.4	0	1	0	1	1	0	0	CpG
chr8_143578001	chr8	143578001	143578200	ENST00000449291.7	NAPRT	NM_145201.6	NAPRT	-25.5	NA	1	1	1	1	1	0	0	CpG
chr8_144049201	chr8	144049201	144049400	ENST00000613469.1	MIR6846	NR_158554.1	SMPD5	-35.4	NA	0	0	0	1	1	0	0	tile
chr8_144049401	chr8	144049401	144049600	ENST00000613469.1	MIR6846	NR_158554.1	SMPD5	-29.5	-33.7	0	0	0	1	1	0	0	tile
chr8_144074201	chr8	144074201	144074400	ENST00000703646.1	ENSG00000290230	NM_019037.3	EXOSC4	-33.5	NA	0	0	0	1	0	0	1	CpG
chr8_144126001	chr8	144126001	144126200	ENST00000347708.5	HGH1	NM_016458.4	HGH1	-27.2	39.3	0	0	0	0	1	1	0	CpG
chr8_27712201	chr8	27712201	27712400	ENST00000584551.1	MIR3622B	NR_037418.1	MIR3622B	-25.2	NA	0	0	0	0	0	0	0	tile
chr8_27805001	chr8	27805001	27805200	ENST00000397418.4	ESCO2	XR_949378.4	ESCO2	-42.4	29.8	0	1	1	0	0	0	0	CpG
chr8_31639201	chr8	31639201	31639400	ENST00000519301.6	NRG1	NM_001159999.3	NRG1	-31.7	NA	1	1	0	1	1	0	0	tile
chr8_46627201	chr8	46627201	46627400	ENST00000641735.1	ASNSP1	NR_146077.1	ASNSP1	-29	NA	0	0	1	0	0	0	0	CpG
chr8_58165801	chr8	58165801	58166000	ENST00000518536.1	ENSG00000253116	XR_007060915.1	NA	52.3	NA	0	0	0	0	0	0	0	CpG
chr8_60910201	chr8	60910201	60910400	ENST00000529234.5	ENSG00000254777	NR_168431.1	LOC105375938	-27	NA	1	0	0	1	1	0	0	tile
chr8_64577601	chr8	64577601	64577800	ENST00000321870.3	BHLHE22	NR_015374.2	LOC401463	-31.7	76.6	0	1	1	1	0	1	0	CpG
chr8_67952201	chr8	67952201	67952400	ENST00000288368.5	PREX2	XM_047422268.1	NA	-37	28.4	1	1	0	1	1	0	0	tile
chr8_69860401	chr8	69860401	69860600	ENST00000614579.1	Metazoa_SRP	NM_030958.3	SLCO5A1	30.8	56.9	0	0	0	0	0	0	0	CpG
chr8_76682201	chr8	76682201	76682400	ENST00000522961.1	ZFHX4-AS1	NR_024360.1	ZFHX4-AS1	-41	44.2	1	0	1	1	1	0	0	CpG
chr8_76682401	chr8	76682401	76682600	ENST00000522961.1	ZFHX4-AS1	NR_024360.1	ZFHX4-AS1	-42	-21.2	1	0	1	1	1	0	0	CpG
chr8_79612801	chr8	79612801	79613000	ENST00000518491.1	STMN2	NM_001199214.2	STMN2	-44.6	NA	0	0	1	1	1	0	0	CpG
chr8_79613001	chr8	79613001	79613200	ENST00000518491.1	STMN2	NM_001199214.2	STMN2	-45.5	52.1	0	0	1	1	1	0	0	CpG
chr8_80232001	chr8	80232001	80232200	ENST00000579723.1	MIR5708	XR_929093.3	LOC105375920	-27.1	NA	0	0	0	1	0	0	1	tile
chr8_85655401	chr8	85655401	85655600	ENST00000654638.1	ENSG00000254380	XM_005251121.2	LOC101929601	-28.8	35.5	0	0	0	0	1	0	0	CpG
chr8_98948201	chr8	98948201	98948400	ENST00000522510.5	OSR2	XM_011516826.2	OSR2	-30.5	-52.6	0	1	1	1	1	1	0	tile
chr8_99187601	chr8	99187601	99187800	ENST00000523226.1	ENSG00000253532	NR_047582.2	VPS13B	-55.2	NA	0	0	1	0	0	0	0	CpG
chr9_106860201	chr9	106860201	106860400	ENST00000277225.10	ZNF462	XM_047423662.1	NA	-29.7	NA	0	0	0	1	1	0	0	tile
chr9_115591201	chr9	115591201	115591400	ENST00000619197.1	U2	XR_930270.3	LOC105376235	25.8	NA	0	0	1	0	0	0	0	tile
chr9_130910001	chr9	130910001	130910200	ENST00000623824.2	QRFP	NM_198180.3	QRFP	27.9	-45.2	0	0	1	0	0	0	0	CpG
chr9_131427401	chr9	131427401	131427600	ENST00000706628.1	ENSG00000291303	NM_001384818.1	PRRC2B	57.1	-45.9	0	0	1	0	0	0	0	CpG
chr9_134592001	chr9	134592001	134592200	ENST00000446184.1	ENSG00000227150	XM_017014266.3	COL5A1	45.8	NA	0	0	0	1	1	1	0	CpG
chr9_134603201	chr9	134603201	134603400	ENST00000371817.8	COL5A1	XM_017014266.3	COL5A1	52.5	NA	0	0	0	1	0	0	0	CpG
chr9_136001401	chr9	136001401	136001600	ENST00000371756.4	UBAC1	XR_007061861.1	NA	-32.7	52.8	0	0	0	1	0	0	0	CpG
chr9_136070201	chr9	136070201	136070400	ENST00000371753.5	NACC2	NM_144653.5	NACC2	-36.4	NA	0	0	1	0	0	0	0	CpG
chr9_136635401	chr9	136635401	136635600	ENST00000628780.1	LINC01451	XR_930446.4	LOC105376325	-47.3	NA	0	0	0	1	0	0	1	CpG
chr9_136840401	chr9	136840401	136840600	ENST00000436881.3	AJM1	NM_001080482.5	AJM1	-26.1	NA	0	1	1	1	1	0	1	tile
chr9_136843801	chr9	136843801	136844000	ENST00000436881.3	AJM1	NM_001080482.5	AJM1	-25.6	NA	0	0	1	1	1	1	0	tile
chr9_136845801	chr9	136845801	136846000	ENST00000371661.5	PHPT1	NM_001080482.5	AJM1	-31.1	NA	0	1	0	0	1	0	0	tile
chr9_136977801	chr9	136977801	136978000	ENST00000471521.5	ENSG00000284341	NM_000954.6	PTGDS	-29.1	-39.1	1	0	1	1	1	0	0	tile
chr9_138220801	chr9	138220801	138221000	ENST00000446912.3	ENSG00000290585	NR_146178.1	FAM157B	-33	-38.1	0	1	0	0	1	1	1	CpG
chr9_3078601	chr9	3078601	3078800	ENST00000515723.1	ENSG00000290482	NR_121585.1	LINC01231	-31.9	30.1	0	0	0	0	0	0	0	CpG
chr9_33625601	chr9	33625601	33625800	ENST00000379435.5	TRBV20OR9-2	NR_003573.1	ANXA2P2	-44.6	46.4	0	0	0	0	0	0	0	CpG
chr9_34023801	chr9	34023801	34024000	ENST00000379239.9	UBAP2	NM_001370066.2	UBAP2	-26.3	NA	0	0	1	0	0	0	0	tile
chr9_35791801	chr9	35791801	35792000	ENST00000342694.7	NPR2	NM_001378923.1	NPR2	-33.9	-28.2	1	1	0	1	1	1	0	tile
chr9_41073801	chr9	41073801	41074000	ENST00000613309.4	ENSG00000225655	XR_007061510.1	NA	-34.8	-42.3	1	1	1	0	1	1	0	CpG
chr9_42851601	chr9	42851601	42851800	ENST00000668653.1	ENSG00000291166	XR_929694.2	LOC102724818	-26.1	62.1	0	0	1	0	1	0	0	tile
chr9_61943001	chr9	61943001	61943200	ENST00000439760.1	FAM27C	XR_007061537.1	NA	-41.8	47.1	0	0	1	0	0	0	0	CpG
chr9_62800001	chr9	62800001	62800200	ENST00000686193.1	ENSG00000288838	NR_121647.1	LINC01410	-38.7	46.2	1	0	1	1	1	1	0	CpG
chr9_62800201	chr9	62800201	62800400	ENST00000686193.1	ENSG00000288838	NR_121647.1	LINC01410	-33	NA	1	0	1	1	1	0	0	CpG_tile
chr9_62800401	chr9	62800401	62800600	ENST00000690996.1	ENSG00000288838	NR_121647.1	LINC01410	-25.1	-66.7	1	0	1	1	1	1	0	tile
chr9_62800601	chr9	62800601	62800800	ENST00000690996.1	ENSG00000288838	NR_121647.1	LINC01410	-31.7	-45.6	1	0	1	1	0	1	0	CpG
chr9_67858401	chr9	67858401	67858600	ENST00000562196.6	ANKRD20A1	NM_032250.5	ANKRD20A1	-27	-38.9	1	0	0	0	1	0	0	tile
chr9_69671801	chr9	69671801	69672000	ENST00000265381.7	APBA1	XM_047423300.1	NA	-32.2	NA	1	0	1	1	1	1	0	tile
chr9_69672001	chr9	69672001	69672200	ENST00000265381.7	APBA1	XM_047423300.1	NA	-28	NA	1	1	1	1	1	0	1	tile
chr9_71447001	chr9	71447001	71447200	ENST00000357533.6	TRPM3	NM_001366144.2	TRPM3	-44.1	NA	1	0	0	1	1	1	0	tile
chr9_92808201	chr9	92808201	92808400	ENST00000655112.1	ENSG00000288062	NR_136301.1	LOC101929748	-28.2	42.4	1	0	1	1	1	0	0	tile
chr9_93435201	chr9	93435201	93435400	ENST00000443716.1	ENSG00000237385	XR_007061669.1	NA	33.6	-61.5	0	0	0	0	0	0	0	CpG
chrX_120621201	chrX	120621201	120621400	ENST00000371313.2	C1GALT1C1	NM_152692.5	C1GALT1C1	-43	NA	0	0	0	0	0	0	0	CpG
chrX_145760601	chrX	145760601	145760800	ENST00000625029.1	ENSG00000279585	NM_001144004.3	SLITRK2	-27.9	NA	0	0	1	0	0	0	0	CpG
chrX_4479401	chrX	4479401	4479600	ENST00000420725.1	ENSG00000236513	NR_110390.1	LOC101928201	-41.8	NA	0	0	0	0	0	0	0	CpG
chrX_68675001	chrX	68675001	68675200	ENST00000374597.3	STARD8	XM_011531069.4	STARD8	-50.4	NA	0	0	1	0	0	0	0	CpG
chrX_6928801	chrX	6928801	6929000	ENST00000666110.2	STS	XR_001755781.2	LOC107987331	-60	NA	0	0	0	0	0	0	0	CpG
chrX_69586001	chrX	69586001	69586200	ENST00000665331.1	ENSG00000228160	NM_001005610.4	EDA	-26.9	NA	0	0	0	0	0	0	0	tile

## Sheet: Prom CCRE N4 & rev selected
tile	chr	tile.start	tile.end	Transcript.ID	Symbol.from.gencode	Refseq	Symbol	Alternative annot	NOTES	meth.diff.mean RC-R	meth.diff.mean R-S	prom	exon	intron	cCRE	CGI	shores	DNAseI HS (MCF-7)
chr1_959401	chr1	959401	959600	ENST00000327044.7	NOC2L	NM_015658.4	NOC2L		NOC2 like nucleolar associated transcriptional repressor (NOC2L), mRNA. (from RefSeq NM_015658). RefSeq Summary (NM_015658): Histone modification by histone acetyltransferases (HAT) and histone deacetylases (HDAC) can control major aspects of transcriptional regulation. NOC2L represents a novel HDAC-independent inhibitor of histone acetyltransferase (INHAT) (Hublitz et al., 2005 [PubMed 16322561]…	-31.3	63.3	1	0	0	1	1	0	1
chr1_9182401	chr1	9182401	9182600	ENST00000635687.1	MIR34AHG	NR_132742.1	MIR34AHG	LNCTAM34A	MIR34AHG is the precursor gene for miR-34a. The microRNA miR-34a directly sup-presses several transcripts, like NOTCH1, CDK6, MET transcription factor, therefore functions as a tumor suppressor. In the opposite direction LNCTAM34A, long non coding transcriptional activator of miR34a	-29.6	69.1	1	0	1	1	1	0	1
chr1_24848201	chr1	24848201	24848400	ENST00000459588.1	RNU6-1208P	XR_947082.3	LOC105376876	CLIC4	chloride intracellular channel 4 (CLIC4), mRNA. (from RefSeq NM_013943). RefSeq Summary (NM_013943): Chloride channels are a diverse group of proteins that regulate fundamental cellular processes including stabilization of cell membrane potential, transepithelial transport, maintenance of intracellular pH, and regulation of cell volume. Chloride intracellular channel 4 (CLIC4) protein, encoded by…	-35.3	54.6	0	0	0	1	1	0	1
chr1_31930001	chr1	31930001	31930200	ENST00000447478.1	ENSG00000228634	NM_001369859.1	PTP4A2		protein tyrosine phosphatase 4A2 (PTP4A2), transcript variant 1, mRNA. (from RefSeq NM_080391). RefSeq Summary (NM_080391): The protein encoded by this gene belongs to a small class of the protein tyrosine phosphatase (PTP) family. PTPs are cell signaling molecules that play regulatory roles in a variety of cellular processes. PTPs in this class contain a protein tyrosine phosphatase catalytic do…	-25.6	46	0	1	1	1	0	0	0
chr1_40784201	chr1	40784201	40784400	ENST00000509682.6	KCNQ4	NM_004700.4	KCNQ4		voltage-gated channel subfamily Q member 4 (KCNQ4), transcript variant 1, mRNA. (from RefSeq NM_004700). RefSeq Summary (NM_004700): The protein encoded by this gene forms a potassium channel that is thought to play a critical role in the regulation of neuronal excitability, particularly in sensory cells of the cochlea. The current generated by this channel is inhibited by M1 muscarinic acetylcho…	-38.2	61.2	1	1	0	1	1	0	0
chr1_47315001	chr1	47315001	47315200	ENST00000337817.10	STIL	NM_001377417.1	STIL		STIL centriolar assembly protein (STIL), transcript variant 1, mRNA. (from RefSeq NM_001048166). RefSeq Summary (NM_001048166): This gene encodes a cytoplasmic protein implicated in regulation of the mitotic spindle checkpoint, a regulatory pathway that monitors chromosome segregation during cell division to ensure the proper distribution of chromosomes to daughter cells. The protein is phosphory…	-37.3	59.9	1	0	0	0	0	1	0
chr1_47508401	chr1	47508401	47508600	ENST00000334793.6	FOXD2	XR_007066066.1	NA		68k from FOXD2. forkhead box D2 (FOXD2), mRNA. (from RefSeq NM_004474). RefSeq Summary (NM_004474): This gene belongs to the forkhead family of transcription factors which is characterized by a distinct forkhead domain. The specific function of this gene has not yet been determined.	-26.5	75.5	0	0	0	1	1	0	0
chr1_110210601	chr1	110210601	110210800	ENST00000438661.3	KCNC4	XM_024446790.2	KCNC4		potassium voltage-gated channel subfamily C member 4 (KCNC4), transcript variant 3, mRNA. (from RefSeq NM_001039574). RefSeq Summary (NM_001039574): The Shaker gene family of Drosophila encodes components of voltage-gated potassium channels and is comprised of four subfamilies. Based on sequence similarity, this gene is similar to the Shaw subfamily. The protein encoded by this gene belongs to th…	-26.6	62.7	1	1	0	1	1	0	0
chr1_151473401	chr1	151473401	151473600	ENST00000710270.1	POGZ	NM_001194938.2	POGZ	CGN	pogo transposable element derived with ZNF domain (POGZ), transcript variant 1, mRNA. (from RefSeq NM_015100). RefSeq Summary (NM_015100): The protein encoded by this gene appears to be a zinc finger protein containing a transposase domain at the C-terminus. This protein was found to interact with the transcription factor SP1 in a yeast two-hybrid system. Alternatively spliced transcript variants…	-28.9	86.6	0	0	0	1	1	0	1
chr1_155080001	chr1	155080001	155080200	ENST00000368408.4	EFNA3	NM_004952.5	EFNA3		ephrin A3 (EFNA3), mRNA. (from RefSeq NM_004952). RefSeq Summary (NM_004952): This gene encodes a member of the ephrin (EPH) family. The ephrins and EPH-related receptors comprise the largest subfamily of receptor protein-tyrosine kinases and have been implicated in mediating developmental events, especially in the nervous system and in erythropoiesis. Based on their structures and sequence relat…	-38.9	68.3	0	0	1	1	1	0	0
chr1_161440801	chr1	161440801	161441000	ENST00000636824.1	ENSG00000283317	XR_922214.3	LOC105371473	TRD-GTC2-1	tRNA-Asp (anticodon GTC) 2-1. The region chr1:161,440,000-161,472,000 contains many tRNA genes hyper in MCF-7R and Hypo in RC	-25.1	44.2	1	1	1	0	1	0	0
chr1_161470401	chr1	161470401	161470600	ENST00000637155.1	ENSG00000283360	XR_922214.3	LOC105371473		The region chr1:161,440,000-161,472,000 contains many tRNA genes hyper in MCF-7R and Hypo in RC	-45.9	44	1	1	1	0	1	0	0
chr1_201648801	chr1	201648801	201649000	ENST00000367296.8	NAV1	NM_020443.5	NAV1		Belongs to the Nav/unc-53 family. (from UniProt A0A8I5KSE4). RefSeq Summary (NM_020443): This gene belongs to the neuron navigator family and is expressed predominantly in the nervous system. The encoded protein contains coiled-coil domains and a conserved AAA domain characteristic for ATPases associated with a variety of cellular activities. This gene is similar to unc-53, a Caenorhabditis elega…	-25.2	50.8	1	1	0	1	1	0	0
chr1_218284601	chr1	218284601	218284800	ENST00000366932.4	RRP15	XM_011509597.4	RRP15		ribosomal RNA processing 15 homolog (RRP15), mRNA. (from RefSeq NM_016052). RefSeq Summary (NM_016052): This gene encodes a protein that co-purifies with human nucleoli. A similar protein in budding yeast is a component of pre-60S ribosomal particles, and is required for the early maturation steps of the 60S subunit.	-31.9	49.5	1	0	0	1	1	1	1
chr1_234356801	chr1	234356801	234357000	ENST00000425104.1	ENSG00000236358	NR_125962.1	COA6-AS1	RPS15P2	ribosomal protein S15 pseudogene 2	-28.8	25.7	1	0	0	1	1	1	1
chr10_73358601	chr10	73358601	73358800	ENST00000686590.1	CFAP70	NM_001350934.2	CFAP70		cilia and flagella associated protein 70 (CFAP70), transcript variant 4, mRNA.	-32.1	36.5	1	1	1	1	1	0	1
chr10_75409401	chr10	75409401	75409600	ENST00000609182.2	ENSG00000273248	NR_110304.1	LOC101929234	LRMDA, ZNF503	LRMDA, ZNF503 and LOC101929234 regulatory element. leucine rich melanocyte differentiation associated (LRMDA), transcript variant 1, mRNA. (from RefSeq NM_001305581). RefSeq Summary (NM_001305581): This gene encodes a leucine-rich repeat protein. The encoded protein is thought to play a role in melanocyte differentiation. Mutations in this gene have been associated with autosomal recessive oculoc…	-25.6	46.1	1	1	1	1	1	0	1
chr11_44950401	chr11	44950401	44950600	ENST00000533940.5	TP53I11	XM_017018581.2	TP53I11		tumor protein p53 inducible protein 11 (TP53I11)	-26.6	61.5	1	0	1	1	1	0	0
chr11_44951001	chr11	44951001	44951200	ENST00000308212.9	TP53I11	NM_001258322.1	TP53I11		tumor protein p53 inducible protein 11 (TP53I11)	-28.7	66.6	1	1	0	1	1	1	0
chr11_63763001	chr11	63763001	63763200	ENST00000546282.3	ZFTA	NM_001144936.2	ZFTA	ATL3	ATL3 regulatory element. GTPase 3 (ATL3), transcript variant 1, mRNA. (from RefSeq NM_015459). RefSeq Summary (NM_015459): This gene encodes a member of a family of dynamin-like, integral membrane GTPases. The encoded protein is required for the proper formation of the network of interconnected tubules of the endoplasmic reticulum. Mutations in this gene may be associated with hereditary sensory …	-28.5	43.1	0	1	0	1	1	0	1
chr11_64844401	chr11	64844401	64844600	ENST00000342711.6	CDC42BPG	XM_011545160.4	CDC42BPG	MEN1	CDC42BPG, MEN1 regulatory element. CDC42 binding protein kinase gamma (CDC42BPG), mRNA. (from RefSeq NM_017525). May act as a downstream effector of CDC42 in cytoskeletal reorganization. Contributes to the actomyosin contractility required for cell invasion, through the regulation of MYPT1 and thus MLC2 phosphorylation (By similarity). MEN1: Essential component of a MLL/SET1 histone methyltransfe…	-37.7	52.7	1	1	1	1	1	0	1
chr12_55646201	chr12	55646201	55646400	ENST00000309675.3	OR10P1	NM_206899.1	OR10P1		olfactory receptor family 10 subfamily P member 1 (OR10P1), mRNA. (from RefSeq NM_206899). RefSeq Summary (NM_206899): Olfactory receptors interact with odorant molecules in the nose, to initiate a neuronal response that triggers the perception of a smell. The olfactory receptor proteins are members of a large family of G-protein-coupled receptors (GPCR) arising from single coding-exon genes. Olf…	-44.5	55	0	0	1	1	1	1	1
chr13_52195201	chr13	52195201	52195400	ENST00000416599.5	MRPS31P5	NR_051964.1	MRPS31P5		mitochondrial ribosomal protein S31 pseudogene 5 (MRPS31P5), transcript variant 4, non-coding RNA. (from RefSeq NR_051965)	-33.8	39.4	1	0	1	1	0	1	1
chr14_77140801	chr14	77140801	77141000	ENST00000600936.1	ENSG00000269883	NM_001364172.1	ZDHHC22		zinc finger DHHC-type palmitoyltransferase 22 (ZDHHC22), transcript variant 1, mRNA. (from RefSeq NM_174976). Multi-pass membrane protein (Potential).	-36.6	40	1	1	1	1	1	0	0
chr14_77141001	chr14	77141001	77141200	ENST00000600936.1	ENSG00000269883	NM_001364172.1	ZDHHC22		zinc finger DHHC-type palmitoyltransferase 22 (ZDHHC22), transcript variant 1, mRNA. (from RefSeq NM_174976). Multi-pass membrane protein (Potential).	-35.4	50.6	1	1	1	1	1	0	0
chr14_77141201	chr14	77141201	77141400	ENST00000319374.4	ZDHHC22	NM_174976.2	ZDHHC22		zinc finger DHHC-type palmitoyltransferase 22 (ZDHHC22), transcript variant 1, mRNA. (from RefSeq NM_174976). Multi-pass membrane protein (Potential).	-27.5	45.2	1	1	1	1	1	0	1
chr17_2776601	chr17	2776601	2776800	ENST00000540393.6	RAP1GAP2	NM_001330058.2	RAP1GAP2		RAP1 GTPase activating protein 2, transcript variant 3 (promoter). This gene encodes a GTPase-activating protein that activates the small guanine-nucleotide-binding protein Rap1 in platelets. The protein interacts with synaptotagmin-like protein 1 and Rab27 and regulates secretion of dense granules from platelets at sites of endothelial damage. Multiple transcript variants encoding different isof…	-25.3	39.6	1	0	1	1	1	0	0
chr17_19533801	chr17	19533801	19534000	ENST00000436810.6	SLC47A1	NM_018242.3	SLC47A1		solute carrier family 47 member 1 (SLC47A1), mRNA. (from RefSeq NM_018242). RefSeq Summary (NM_018242): This gene is located within the Smith-Magenis syndrome region on chromosome 17. It encodes a protein of unknown function. FUNCTION: Solute transporter for tetraethylammonium (TEA), 1- methyl-4-phenylpyridinium (MPP), cimetidine, N-methylnicotinamide (NMN), metformin, creatinine, guanidine, proc…	-31.9	74.3	1	1	1	1	1	0	1
chr17_46772201	chr17	46772201	46772400	ENST00000706483.1	wnt3	NM_030753.5	wnt3		wnt family member 3. Summary of wnt3: The wnt gene family consists of structurally related genes which encode secreted signaling proteins. These proteins have been implicated in oncogenesis and in several developmental processes, including regulation of cell fate and patterning during embryogenesis. This gene is a member of the wnt gene family. It encodes a protein which shows 98% amino acid iden…	-28.2	65.7	1	1	1	1	1	0	1
chr17_46851601	chr17	46851601	46851800	ENST00000393461.2	wnt9B	NM_001320458.2	wnt9B		wnt family member 9B (wnt9B), transcript variant 1, mRNA. (from RefSeq NM_003396). RefSeq Summary (NM_003396): The wnt gene family consists of structurally related genes that encode secreted signaling proteins. These proteins have been implicated in oncogenesis and in several developmental processes, including regulation of cell fate and patterning during embryogenesis. This gene is a member of t…	-28.5	39.8	1	1	1	1	1	0	1
chr17_48728601	chr17	48728601	48728800	ENST00000290295.8	HOXB13	NM_006361.6	HOXB13		homeobox B13 (HOXB13), mRNA. (from RefSeq NM_006361). RefSeq Summary (NM_006361): This gene encodes a transcription factor that belongs to the homeobox gene family. Genes of this family are highly conserved among vertebrates and essential for vertebrate embryonic development. This gene has been implicated to play a role in fetal skin development and cutaneous regeneration. In mice, a similar gene…	-29.7	46.2	1	1	0	1	1	1	0
chr17_49902001	chr17	49902001	49902200	ENST00000518420.1	ENSG00000254039	NM_001077505.2	TAC4	DLX4	53K from TAC4. tachykinin precursor 4 (TAC4), transcript variant alpha-2, mRNA. (from RefSeq NM_001077506). RefSeq Summary (NM_001077506): This gene is a member of the tachykinin family of neurotransmitter-encoding genes. Tachykinin proteins are cleaved into small, secreted peptides that activate members of a family of receptor proteins. The products of this gene preferentially activate tachykini…	-27.8	36.3	0	0	0	1	1	1	0
chr17_63523401	chr17	63523401	63523600	ENST00000583023.1	KCNH6	XR_934568.2	KCNH6		potassium voltage-gated channel subfamily H member 6 (KCNH6), transcript variant 4, mRNA. (from RefSeq NM_001278920). RefSeq Summary (NM_001278919): Voltage-gated potassium (Kv) channels represent the most complex class of voltage-gated ion channels from both functional and structural standpoints. Their diverse functions include regulating neurotransmitter release, heart rate, insulin secretion, …	-25.1	50.1	1	1	1	1	1	1	1
chr17_74431801	chr17	74431801	74432000	ENST00000392627.7	GPRC5C	XM_047436399.1	NA		G protein-coupled receptor class C group 5 member C (GPRC5C), transcript variant 1, mRNA. (from RefSeq NM_022036). RefSeq Summary (NM_022036): The protein encoded by this gene is a member of the type 3 G protein-coupled receptor family. Members of this superfamily are characterized by a signature 7-transmembrane domain motif. The specific function of this protein is unknown; however, this protein…	-30.2	75	1	1	1	1	1	0	1
chr17_74432001	chr17	74432001	74432200	ENST00000392627.7	GPRC5C	NM_001366262.2	GPRC5C		G protein-coupled receptor class C group 5 member C (GPRC5C), transcript variant 1, mRNA. (from RefSeq NM_022036). RefSeq Summary (NM_022036): The protein encoded by this gene is a member of the type 3 G protein-coupled receptor family. Members of this superfamily are characterized by a signature 7-transmembrane domain motif. The specific function of this protein is unknown; however, this protein…	-29	71.4	1	1	1	1	1	0	1
chr17_79813001	chr17	79813001	79813200	ENST00000667764.1	LINC01977	XR_007065928.1	NA	CBX2, CBX8	CBX2, CBX8 regulatory region. chromobox2 and 4. FUNCTION: Components of a Polycomb group (PcG) multiprotein PRC1- like complex, a complex class required to maintain the transcriptionally repressive state of many genes, including Hox genes, throughout development. PcG PRC1 complex acts via chromatin remodeling and modification of histones; it mediates monoubiquitination of histone H2A 'Lys-119', r…	-25.2	63	0	0	0	1	1	0	1
chr17_79833001	chr17	79833001	79833200	ENST00000448310.1	CBX4	XM_011525399.3	CBX4		chromobox 4 (CBX4), mRNA. (from RefSeq NM_003655). FUNCTION: E3 SUMO-protein ligase which facilitates SUMO1 conjugation by UBE2I. Involved in the sumoylation of HNRNPK, a p53/TP53 transcriptional coactivator, hence indirectly regulates p53/TP53 transcriptional activation resulting in p21/CDKN1A expression. FUNCTION: Component of a Polycomb group (PcG) multiprotein PRC1- like complex, a complex cl…	-27.5	61.1	0	1	0	1	1	0	1
chr17_82735601	chr17	82735601	82735800	ENST00000300784.8	FN3K	NM_022158.4	FN3K		fructosamine 3 kinase (FN3K), mRNA. (from RefSeq NM_022158). RefSeq Summary (NM_022158): A high concentration of glucose can result in non-enzymatic oxidation of proteins by reaction of glucose and lysine residues (glycation). Proteins modified in this way, fructosamines, are less active or functional. This gene encodes an enzyme which catalyzes the phosphorylation of fructosamines which may resu…	-33.6	67.7	1	1	1	1	1	0	0
chr19_8832201	chr19	8832201	8832400	ENST00000601372.6	ZNF558	NM_001393532.1	MBD3L1		MBD3L1. methyl-CpG binding domain protein 3 like 1. FUNCTION: Transcriptional repressor. SUBCELLULAR LOCATION: Nucleus. Note=Nuclear, in large foci. TISSUE SPECIFICITY: Highly expressed in testis. Detected at low levels in pancreas. Not detected in the other tissues tested. DOMAIN: The N-terminal half of the protein mediates transcription repression. MISCELLANEOUS: Does not bind methylated DNA. T…	-33.6	58.2	1	1	1	1	1	0	1
chr19_12757601	chr19	12757601	12757800	ENST00000042931.1	BEST2	NM_017682.3	BEST2		bestrophin 2 (BEST2), mRNA. (from RefSeq NM_017682). RefSeq Summary (NM_017682): This gene is a member of the bestrophin gene family of anion channels. Bestrophin genes share a similar gene structure with highly conserved exon-intron boundaries, but with distinct 3' ends. Bestrophins are transmembrane proteins that contain a homologous region rich in aromatic residues, including an invariant arg-…	-27.2	70.8	0	1	1	1	1	0	1
chr19_37906601	chr19	37906601	37906800	ENST00000303868.5	WDR87	XM_047439499.1	NA		WD repeat domain 87 (WDR87), transcript variant 2, mRNA. (from RefSeq NM_031951). Expressed in testis.	-26.5	46.7	1	1	0	1	1	0	0
chr19_39834001	chr19	39834001	39834200	ENST00000601972.1	DYRK1B	NM_006483.3	DYRK1B		dual specificity tyrosine phosphorylation regulated kinase 1B (DYRK1B), transcript variant 1, mRNA. (from RefSeq NM_004714). RefSeq Summary (NM_004714): This gene encodes a member of a family of nuclear-localized protein kinases. The encoded protein participates in the regulation of the cell cycle. Expression of this gene may be altered in tumor cells, and mutations in this gene were found to cau…	-33	51.4	1	1	1	1	1	0	1
chr19_53979801	chr19	53979801	53980000	ENST00000401179.1	MIR935	NR_030632.1	MIR935	CACNG8	calcium voltage-gated channel auxiliary subunit gamma 8 (CACNG8), mRNA. (from RefSeq NM_031895). RefSeq Summary (NM_031895): The protein encoded by this gene is a type I transmembrane AMPA receptor regulatory protein (TARP). TARPs regulate both trafficking and channel gating of the AMPA receptors. This gene is part of a functionally diverse eight-member protein subfamily of the PMP-22/EMP/MP20 fa…	-32	48.7	0	1	1	1	1	0	0
chr19_57172201	chr19	57172201	57172400	ENST00000554048.3	DUXA	XR_007067355.1	NA	AURKC	AURKC regulatory element. aurora kinase C (AURKC), transcript variant 1, mRNA. (from RefSeq NM_001015878). RefSeq Summary (NM_001015878): This gene encodes a member of the Aurora subfamily of serine/threonine protein kinases. The encoded protein is a chromosomal passenger protein that forms complexes with Aurora-B and inner centromere proteins and may play a role in organizing microtubules in rel…	-51.8	28.8	0	0	0	1	1	0	0
chr2_14634601	chr2	14634601	14634800	ENST00000295092.3	LRATD1	NR_144632.2	LRATD1		LRAT domain containing 1 (LRATD1), transcript variant 1, mRNA. (from RefSeq NM_145175). Involved in cell morphogenesis and cell motility. Predicted to be located in cytoplasm.	-31.8	37.2	0	1	0	1	1	0	1
chr2_23351801	chr2	23351801	23352000	ENST00000415245.1	ENSG00000233714	NM_052920.2	KLHL29		kelch like family member 29 (from RefSeq NM_052920.2). Contains 1 BTB (POZ) domain. Contains 6 Kelch repeats.	-25.6	39	0	1	0	1	0	0	0
chr2_37344801	chr2	37344801	37345000	ENST00000338415.8	QPCT	XR_007086284.1	NA		glutaminyl-peptide cyclotransferase (QPCT), mRNA. (from RefSeq NM_012413). RefSeq Summary (NM_012413): This gene encodes human pituitary glutaminyl cyclase, which is responsible for the presence of pyroglutamyl residues in many neuroendocrine peptides. The amino acid sequence of this enzyme is 86% identical to that of bovine glutaminyl cyclase. FUNCTION: Responsible for the biosynthesis of pyrogl…	-30.6	33	1	1	1	1	1	0	0
chr2_131424601	chr2	131424601	131424800	ENST00000670748.1	LINC01120	NR_002826.2	NOC2LP2	GNAQP1	G protein subunit alpha q pseudogene 1. Also LOC150776 interactions region (SMPD4BP - sphingomyelin phosphodiesterase 4B, pseudogene). Or 20k from NOC2 like nucleolar associated transcriptional repressor pseudogene 2	-25.4	38.6	0	0	0	1	1	1	0
chr2_131802601	chr2	131802601	131802800	ENST00000623129.1	CDRT15P3	NR_161366.1	CDRT15P3		CDRT15 pseudogene 3 (CDRT15P3), long non-coding RNA. (from RefSeq NR_161366)	-29.1	66.5	1	0	0	1	0	1	1
chr2_165793401	chr2	165793401	165793600	ENST00000392701.8	GALNT3	XM_047446887.1	NA		polypeptide N-acetylgalactosaminyltransferase 3 (GALNT3), mRNA. (from RefSeq NM_004482). RefSeq Summary (NM_004482): This gene encodes UDP-GalNAc transferase 3, a member of the GalNAc-transferases family. This family transfers an N-acetyl galactosamine to the hydroxyl group of a serine or threonine residue in the first step of O-linked oligosaccharide biosynthesis. Individual GalNAc-transferases …	-34.3	52.2	1	0	1	1	1	0	0
chr2_165793801	chr2	165793801	165794000	ENST00000392701.8	GALNT3	XM_047446887.1	NA		polypeptide N-acetylgalactosaminyltransferase 3 (GALNT3), mRNA. (from RefSeq NM_004482). RefSeq Summary (NM_004482): This gene encodes UDP-GalNAc transferase 3, a member of the GalNAc-transferases family. This family transfers an N-acetyl galactosamine to the hydroxyl group of a serine or threonine residue in the first step of O-linked oligosaccharide biosynthesis. Individual GalNAc-transferases …	-26.7	48.9	1	0	1	1	1	0	0
chr2_176178001	chr2	176178001	176178200	ENST00000426615.4	HAGLROS	NR_110457.1	HAGLROS	HAGLR HOXD1	HOXD1, HALGR and HALGROS regulatory element. HALGR - HOXD antisense growth-associated long non-coding RNA (HAGLR), transcript variant 1, 5-7, 11, 12 etc., long non-coding RNA. HAGLR opposite strand lncRNA (HAGLROS), long non-coding RNA. (from RefSeq NR_110457). homeobox D1 (HOXD1), mRNA. (from RefSeq NM_024501). RefSeq Summary (NM_024501): This gene is a member of the Antp homeobox family and enc…	-37.15	59.2	1	1	1	1	1	1	1
chr2_176178401	chr2	176178401	176178600	ENST00000426615.4	HAGLROS	NR_110457.1	HAGLROS	HAGLR HOXD1	HOXD1, HALGR and HALGROS regulatory element. HALGR - HOXD antisense growth-associated long non-coding RNA (HAGLR), transcript variant 1, 5-7, 11, 12 etc., long non-coding RNA. HAGLR opposite strand lncRNA (HAGLROS), long non-coding RNA. (from RefSeq NR_110457). homeobox D1 (HOXD1), mRNA. (from RefSeq NM_024501). RefSeq Summary (NM_024501): This gene is a member of the Antp homeobox family and enc…	-28.5	53.4	1	1	1	1	1	0	1
chr20_25854001	chr20	25854001	25854200	ENST00000666588.1	FAM182B	NR_110001.1	LOC101926935		family with sequence similarity 182 member B (FAM182B), transcript variant 2, long non-coding RNA.	-50.9	72.1	1	1	1	1	0	0	0
chr20_31587601	chr20	31587601	31587800	ENST00000364900.1	RNU6-384P	NR_046853.2	HM13-AS1		P hg_228153.1. 6Kb from RNU6-384P - RNA, U6 small nuclear 384, pseudogene. 14Kb from HM13-AS1 - HM13 antisense RNA 1 (HM13-AS1), long non-coding RNA. 18 Kb from ID1 - inhibitor of DNA binding 1, HLH protein (ID1), transcript variant 1, mRNA. (from RefSeq NM_002165). RefSeq Summary (NM_002165): The protein encoded by this gene is a helix-loop-helix (HLH) protein that can form heterodimers with mem…	-35	69	0	0	0	1	1	1	1
chr20_43914601	chr20	43914601	43914800	ENST00000341197.9	TOX2	XM_047440563.1	NA		TOX high mobility group box family member 2 (TOX2), transcript variant 1, mRNA. FUNCTION: Putative transcriptional activator involved in the hypothalamo-pituitary-gonadal system.	-33.4	44	1	0	0	1	1	0	0
chr20_45469601	chr20	45469601	45469800	ENST00000372676.8	WFDC2	NM_006103.4	WFDC2		WAP four-disulfide core domain 2 (WFDC2), mRNA. (from RefSeq NM_006103). RefSeq Summary (NM_006103): This gene encodes a protein that is a member of the WFDC domain family. The WFDC domain, or WAP Signature motif, contains eight cysteines forming four disulfide bonds at the core of the protein, and functions as a protease inhibitor in many family members. This gene is expressed in pulmonary epith…	-26.5	47.2	1	1	0	1	1	1	0
chr21_8235401	chr21	8235401	8235600	ENST00000651830.1	ENSG00000286155	XR_430342.5	CDC27P9		45S rDNA repeat unit. cell division cycle 27 pseudogene 9. The CDC27 protein is a component of the anaphase-promoting complex (APC), which is composed of eight protein subunits and is highly conserved in eukaryotic cells. This complex catalyzes the formation of cyclin B-ubiquitin conjugate, which is responsible for the ubiquitin-mediated proteolysis of B-type cyclins.	-28.6	35.4	1	1	0	0	0	1	0
chr21_8237001	chr21	8237001	8237200	ENST00000651797.1	ENSG00000286252	XR_430342.5	CDC27P9		45S rDNA repeat unit	-27.1	37.3	1	0	0	0	0	1	0
chr21_8238601	chr21	8238601	8238800	ENST00000652328.1	ENSG00000286057	XR_430342.5	CDC27P9		45S rDNA repeat unit	-28.4	56.6	1	0	0	0	1	0	0
chr21_8239201	chr21	8239201	8239400	ENST00000652328.1	ENSG00000286057	XR_430342.5	CDC27P9		45S rDNA repeat unit	-25.1	63	1	0	0	0	0	1	0
chr21_8250601	chr21	8250601	8250800	ENST00000618423.1	ENSG00000277671	NR_128715.1	MIR6724-2		45S rDNA repeat unit	-25	42.4	1	0	0	0	1	0	0
chr21_8250801	chr21	8250801	8251000	ENST00000618423.1	ENSG00000277671	NR_128715.1	MIR6724-2		45S rDNA repeat unit	-28.7	31.9	1	0	0	0	1	0	0
chr21_8254601	chr21	8254601	8254800	ENST00000629969.1	ENSG00000281383	NR_128715.1	MIR6724-2		45S rDNA repeat unit	-28.1	37.3	1	1	0	0	1	0	0
chr21_8255401	chr21	8255401	8255600	ENST00000629969.1	ENSG00000281383	NR_128715.1	MIR6724-2		45S rDNA repeat unit	-29.4	39	1	1	0	0	1	0	0
chr21_8255801	chr21	8255801	8256000	ENST00000629969.1	ENSG00000281383	NR_128715.1	MIR6724-2		45S rDNA repeat unit	-28.55	42.4	1	0	0	0	1	0	0
chr21_8389601	chr21	8389601	8389800	ENST00000612139.1	ENSG00000274868	NR_146151.1	RNA45SN3		45S rDNA repeat unit	-28.1	36.8	1	0	1	0	1	0	0
chr21_8417801	chr21	8417801	8418000	ENST00000650962.1	ENSG00000286267	XR_430343.5	CDC27P10		45S rDNA repeat unit. cell division cycle 27 pseudogene 10. The CDC27 protein is a component of the anaphase-promoting complex (APC), which is composed of eight protein subunits and is highly conserved in eukaryotic cells. This complex catalyzes the formation of cyclin B-ubiquitin conjugate, which is responsible for the ubiquitin-mediated proteolysis of B-type cyclins.	-28.8	37.5	1	1	1	0	0	1	0
chr21_8421601	chr21	8421601	8421800	ENST00000652151.1	ENSG00000286054	XR_430343.5	CDC27P10		45S rDNA repeat unit	-25.3	56.6	1	0	1	0	1	0	0
chr21_8433801	chr21	8433801	8434000	ENST00000619112.1	ENSG00000278775	NR_145819.1	RNA45SN1		45S rDNA repeat unit	-26.9	31.8	1	0	1	0	1	0	0
chr21_8462401	chr21	8462401	8462600	ENST00000652220.1	ENSG00000286149	NR_145822.1	RNA28SN1		45S rDNA repeat unit	-28.2	38.4	1	1	0	0	0	1	0
chr21_8463201	chr21	8463201	8463400	ENST00000652220.1	ENSG00000286149	NR_145822.1	RNA28SN1		45S rDNA repeat unit	-36.5	64.3	1	0	0	0	1	1	0
chr21_8466801	chr21	8466801	8467000	ENST00000651001.1	ENSG00000286091	NR_145822.1	RNA28SN1		45S rDNA repeat unit	-26.1	64.1	1	0	0	0	0	1	0
chr22_18529801	chr22	18529801	18530000	ENST00000613597.1	TMEM191B	XR_951236.3	TMEM191B		transmembrane protein 191B (TMEM191B), mRNA.	-33.3	82.9	1	1	1	0	1	0	0
chr22_37802401	chr22	37802401	37802600	ENST00000340857.4	H1-0	NM_005318.4	H1-0	GCAT	H1.0 and GCAT regulatory region. H1.0 linker histone (H1-0), mRNA. (from RefSeq NM_005318). RefSeq Summary (NM_005318): Histones are basic nuclear proteins that are responsible for the nucleosome structure of the chromosomal fiber in eukaryotes. Nucleosomes consist of approximately 146 bp of DNA wrapped around a histone octamer composed of pairs of each of the four core histones (H2A, H2B, H3, an…	-30.9	66	0	0	0	1	1	1	0
chr3_42263401	chr3	42263401	42263600	ENST00000434608.1	CCK	NM_001174138.3	CCK		cholecystokinin (CCK), transcript variant 1, mRNA. (from RefSeq NM_000729). RefSeq Summary (NM_000729): This gene encodes a member of the gastrin/cholecystokinin family of proteins. The encoded preproprotein is proteolytically processed to generate multiple protein products, including the peptide hormones cholecystokinin-8, -12, -33, and others. The encoded peptides have been shown to regulate ga…	-36.6	76.7	1	1	1	1	1	1	1
chr3_64445201	chr3	64445201	64445400	ENST00000659263.1	PRICKLE2-DT	NR_183712.1	PRIKLE2		PRIKLE2 regulatory region. Belongs to the prickle / espinas / testin family. (from UniProt A0A1X7SBR1). RefSeq Summary (NM_001370528): This gene encodes a homolog of Drosophila prickle. The exact function of this gene is not known, however, studies in mice suggest that it may be involved in seizure prevention. Mutations in this gene are associated with progressive myoclonic epilepsy type 5. PRICK…	-44	63.9	1	1	1	1	1	0	0
chr3_99876201	chr3	99876201	99876400	ENST00000383694.3	FILIP1L	NM_014890.4	FILIP1L	TBC1D23	FILIP1L and TBC1D23 regulatory region. filamin A interacting protein 1 like (from HGNC FILIP1L). TBC1 domain family member 23 (TBC1D23), transcript variant 1, mRNA. (from RefSeq NM_001199198)	-29.3	81.4	1	1	1	1	1	0	0
chr3_128433201	chr3	128433201	128433400	ENST00000471626.1	DNAJB8-AS1	XR_007096075.1	NA	EEFSEC	7Kb from eukaryotic elongation factor, selenocysteine-tRNA specific. "elongation factor for selenoprotein translation|selenocysteine (Sec)-specific eukaryotic elongation factor"	-27.4	45.3	0	0	0	1	1	1	0
chr4_997201	chr4	997201	997400	ENST00000622731.4	SLC26A1	XM_047416476.1	NA	CPLX1 TMEM175 SLC26A1 FGFRL1	CPLX1, TMEM175, SLC26A1 and FGFRL1 regulatory region. 4kb from SLC26A1 and in IDUA intron. solute carrier family 26 member 1 (SLC26A1), transcript variant 1, mRNA. (from RefSeq NM_022042). RefSeq Summary (NM_022042): This gene is a member of a family of sulfate/anion transporter genes. Family members are well conserved in their genomic (number and size of exons) and protein (aa length among speci…	-33.1	73.1	0	0	1	1	1	0	0
chr4_4856401	chr4	4856401	4856600	ENST00000382723.5	MSX1	NM_002448.3	MSX1		msh homeobox 1 (MSX1), mRNA. (from RefSeq NM_002448). RefSeq Summary (NM_002448): This gene encodes a member of the muscle segment homeobox gene family. The encoded protein functions as a transcriptional repressor during embryogenesis through interactions with components of the core transcription complex and other homeoproteins. It may also have roles in limb-pattern formation, craniofacial devel…	-27.6	70	0	0	0	1	0	1	0
chr4_4857001	chr4	4857001	4857200	ENST00000382723.5	MSX1	NM_002448.3	MSX1		msh homeobox 1 (MSX1), mRNA. (from RefSeq NM_002448). RefSeq Summary (NM_002448): This gene encodes a member of the muscle segment homeobox gene family. The encoded protein functions as a transcriptional repressor during embryogenesis through interactions with components of the core transcription complex and other homeoproteins. It may also have roles in limb-pattern formation, craniofacial devel…	-27.3	72.3	0	0	0	1	1	1	0
chr4_9153201	chr4	9153201	9153400	ENST00000668176.1	ENSG00000288075	XR_007058021.1	NA	FAM86KP	p1@FAM86KP. MCF7 breast cancer cell line response to HRG, 07hr, biol_rep1.CNhs12448.13061-139I1: 4.6 tpm. family with sequence similarity 86 member K, pseudogene	-29.1	85.1	1	0	0	1	1	0	0
chr4_133152601	chr4	133152601	133152800	ENST00000618019.1	PCDH10	NM_020815.3	PCDH10		protocadherin 10 (PCDH10), transcript variant 1, mRNA. (from RefSeq NM_032961). RefSeq Summary (NM_032961): This gene belongs to the protocadherin gene family, a subfamily of the cadherin superfamily. This family member contains 6 extracellular cadherin domains, a transmembrane domain and a cytoplasmic tail differing from those of the classical cadherins. The encoded protein is a cadherin-related…	-26.2	28.3	0	1	1	1	0	1	0
chr4_152937201	chr4	152937201	152937400	ENST00000685840.2	ENSG00000287642	NR_136614.1	LOC729870	FHDC1	FH2 domain containing 1 (FHDC1), transcript variant 1, mRNA. (from RefSeq NM_033393). FHDC1 is a microtubule-associated formin that regulates both actin and microtubule dynamics. It induces microtubule acetylation and stabilization, and promotes the formation of actin stress fibers (PubMed:18815276). FHDC1 also regulates Golgi ribbon formation (PubMed:26564798) and is required for normal cilia as…	-31	69.5	1	0	1	1	1	0	0
chr5_127073401	chr5	127073401	127073600	ENST00000607731.5	C5orf63	NR_170932.1	C5orf63		chromosome 5 open reading frame 63	-30.1	77.5	1	1	1	1	0	0	1
chr5_128965001	chr5	128965001	128965200	ENST00000262462.9	SLC27A6	NM_001317984.2	SLC27A6		solute carrier family 27 member 6 (SLC27A6), transcript variant 3, mRNA. (from RefSeq NM_001317984). RefSeq Summary (NM_001017372): This gene encodes a member of the fatty acid transport protein family (FATP). FATPs are involved in the uptake of long-chain fatty acids and have unique expression patterns. Alternatively spliced transcript variants encoding the same protein have been found for this …	-29.8	39.6	1	0	0	1	1	1	0
chr5_128965401	chr5	128965401	128965600	ENST00000262462.9	SLC27A6	NM_001017372.3	SLC27A6		solute carrier family 27 member 6 (SLC27A6), transcript variant 3, mRNA. (from RefSeq NM_001317984). RefSeq Summary (NM_001017372): This gene encodes a member of the fatty acid transport protein family (FATP). FATPs are involved in the uptake of long-chain fatty acids and have unique expression patterns. Alternatively spliced transcript variants encoding the same protein have been found for this …	-27.7	76.3	1	1	0	1	1	0	1
chr5_173238401	chr5	173238401	173238600	ENST00000424406.2	NKX2-5	XM_017009071.3	NKX2-5		3k from NKX2-5.NK2 homeobox 5 (NKX2-5), transcript variant 1, mRNA. (from RefSeq NM_004387). RefSeq Summary (NM_004387): This gene encodes a homeobox-containing transcription factor. This transcription factor functions in heart formation and development. Mutations in this gene cause atrial septal defect with atrioventricular conduction defect, and also tetralogy of Fallot, which are both heart ma…	-27.2	34.6	0	0	0	1	1	0	0
chr6_3231401	chr6	3231401	3231600	ENST00000380306.8	PSMG4	NR_147505.1	LOC100422781	TUBB2B PSMG4	PSMG4 regulatory region. p2@TUBB2B in brain. PSMG4: proteasome assembly chaperone 4 (from RefSeq NM_001128591.2). FUNCTION: Chaperone protein which promotes assembly of the 20S proteasome. Mechanisms of core particle assembly CP assembly is a complex process that can be divided into three different steps in eukaryotes: α-ring formation, β-ring formation and half-proteasome dimerization and matura…	37.4	-71.1	1	0	0	1	1	0	0
chr6_26271201	chr6	26271201	26271400	ENST00000614378.2	H3C8	NM_003534.3	H3C8		H3 clustered histone 8 (from RefSeq NM_003534.3). FUNCTION: Core component of nucleosome. Nucleosomes wrap and compact DNA into chromatin, limiting DNA accessibility to the cellular machineries which require DNA as a template. Histones thereby play a central role in transcription regulation, DNA repair, DNA replication and chromosomal stability. DNA accessibility is regulated via a complex set of…	-28.4	37.4	1	1	1	1	1	1	0
chr6_28866601	chr6	28866601	28866800	ENST00000440244.1	LINC01623	NR_033379.1	LINC01623	TRIM27	TRIM27 regulatory region. 2k from TRA-AGC2-2, tRNA-Ala (anticodon AGC) 2-2, and LINC01623, long intergenic non-protein coding RNA 1623. tripartite motif containing 27 (TRIM27), mRNA. (from RefSeq NM_006510). RefSeq Summary (NM_006510): This gene encodes a member of the tripartite motif (TRIM) family. The TRIM motif includes three zinc-binding domains, a RING, a B-box type 1 and a B-box type 2, an…	-26.9	81.6	0	0	0	1	0	0	0
chr6_33213601	chr6	33213601	33213800	ENST00000374656.5	RING1	NM_002931.4	RING1		2k from ZNF70P1 (zinc finger protein 70 pseudogene 1) and 5K from RING1. ring finger protein 1 (RING1), mRNA. (from RefSeq NM_002931). RefSeq Summary (NM_002931): This gene belongs to the RING finger family, members of which encode proteins characterized by a RING domain, a zinc-binding motif related to the zinc finger domain. The gene product can bind DNA and can act as a transcriptional repress…	-26.6	46.6	0	0	0	1	0	1	0
chr6_127118801	chr6	127118801	127119000	ENST00000368317.3	RSPO3	NM_032784.5	RSPO3		P hg_75419.1. R-spondin 3 (RSPO3), mRNA. (from RefSeq NM_032784). RefSeq Summary (NM_032784): This gene belongs to the R-spondin family. The encoded protein plays a role in the regulation of wnt (wingless-type MMTV integration site family)/beta-catenin and wnt/planar cell polarity (PCP) signaling pathways, which are involved in development, cell growth and disease pathogenesis. Genome-wide associ…	-27.7	61.6	1	1	0	1	1	1	1
chr7_29483001	chr7	29483001	29483200	ENST00000424025.5	CHN2	NM_001293081.2	CHN2	PRR15	chimerin 2 (CHN2), transcript variant 2, mRNA. (from RefSeq NM_004067). RefSeq Summary (NM_004067): This gene encodes a guanosine triphosphate (GTP)-metabolizing protein that contains a phorbol-ester/diacylglycerol (DAG)-type zinc finger, a Rho-GAP domain, and an SH2 domain. The encoded protein translocates from the cytosol to the Golgi apparatus membrane upon binding by diacylglycerol (DAG). Act…	-31.8	34.3	0	0	1	1	0	0	0
chr7_44605801	chr7	44605801	44606000	ENST00000439616.6	OGDH	NM_002541.4	OGDH	DDX56	DDX56 and ENSG00000228596 regulatory element. DEAD-box helicase 56 (DDX56), transcript variant 1, mRNA. (from RefSeq NM_019082). RefSeq Summary (NM_019082): This gene encodes a member of the DEAD box protein family. DEAD box proteins, characterized by the conserved motif Asp-Glu-Ala-Asp (DEAD), are putative RNA helicases. They are implicated in a number of cellular processes involving alteration …	-28.7	38.3	1	0	0	0	0	1	0
chr7_73624201	chr7	73624201	73624400	ENST00000414749.6	MLXIPL	XM_011516277.2	MLXIPL		MLX interacting protein like (MLXIPL), transcript variant 1, mRNA. (from RefSeq NM_032951). RefSeq Summary (NM_032951): This gene encodes a basic helix-loop-helix leucine zipper transcription factor of the Myc/Max/Mad superfamily. This protein forms a heterodimeric complex and binds and activates, in a glucose-dependent manner, carbohydrate response element (ChoRE) motifs in the promoters of trig…	-30.2	58.5	1	1	0	0	1	0	0
chr7_128869601	chr7	128869601	128869800	ENST00000609480.4	ATP6V1FNB	NM_001195150.3	ATP6V1FNB		ATP6V1F neighbor (protein-coding gene). ATP6V1F neighbor (ATP6V1FNB), mRNA. (from RefSeq NM_001195150) or SPMIP1 gene (ENST00000609480.4) from GENCODE V46	-26.9	40.9	0	1	0	1	1	0	1
chr7_140477601	chr7	140477601	140477800	ENST00000480552.5	MKRN1	XM_047420099.1	NA		makorin ring finger protein 1 (MKRN1), transcript variant 1, mRNA. (from RefSeq NM_013446). RefSeq Summary (NM_013446): This gene encodes a protein that belongs to a novel class of zinc finger proteins. The encoded protein functions as a transcriptional co-regulator, and as an E3 ubiquitin ligase that promotes the ubiquitination and proteasomal degradation of target proteins. The protein encoded …	-25.2	25.6	0	0	1	1	0	1	0
chr8_67952201	chr8	67952201	67952400	ENST00000288368.5	PREX2	XM_047422268.1	NA		phosphatidylinositol-3,4,5-trisphosphate dependent Rac exchange factor 2 (PREX2), transcript variant 1, mRNA. (from RefSeq NM_024870). RefSeq Summary (NM_024870): The protein encoded by this gene belongs to the phosphatidylinositol 3,4,5-trisphosphate (PIP3)-dependent Rac exchanger (PREX) family, which are Dbl-type guanine-nucleotide exchange factors for Rac family small G proteins. Structural do…	-37	28.4	1	1	0	1	1	0	0
chr8_120811601	chr8	120811601	120811800	ENST00000517992.2	SNTB1	NM_021021.4	SNTB1		syntrophin beta 1 (SNTB1), mRNA. (from RefSeq NM_021021). RefSeq Summary (NM_021021): Dystrophin is a large, rod-like cytoskeletal protein found at the inner surface of muscle fibers. Dystrophin is missing in Duchenne Muscular Dystrophy patients and is present in reduced amounts in Becker Muscular Dystrophy patients. The protein encoded by this gene is a peripheral membrane protein found associat…	-44.4	45.9	1	1	0	1	1	0	0
chr9_92808201	chr9	92808201	92808400	ENST00000655112.1	ENSG00000288062	NR_136301.1	LOC101929748	ANKRD19P	ankyrin repeat domain 19, pseudogene	-28.2	42.4	1	0	1	1	1	0	0
